# Supplementary material for: A Promoter Polymorphism (rs17222919, −1316T/G) of ALOX5AP Gene Is Associated with Decreased Risk of Ischemic Stroke in Two Independent Chinese Populations
Source: PLoS One. 2015 Mar 27;10(3):e0122393. doi: 10.1371/journal.pone.0122393 (PMC4376390; doi:10.1371/journal.pone.0122393)
Supplement: S2 Dataset — (XLSX) [file pone.0122393.s004.xlsx]

## Sheet: IS-910
NO.	rs17222919	Sex	Age	TOAST	Alcohol	Smokers	TG(mmol/L)	TC(mmol/L)	HDL(mmol/L)	LDL(mmol/L)	Hypertension	Diabetes
1	T T	2	54	1	0	0	0.44	5.7	2.17	3.21	0	0
2	T T	2	62	1	1	0	2.98	5.76	1.82	2.5	1	1
3	T T	2	61	3	0	0	3.13	4.38	1.2	1.87	1	0
4	T T	2	47	1	0	0	2.09	4.76	1.28	1.56	0	0
5	G T	2	65	1	0	0	2.8	4.74	1.86	1.51	0	0
6	T T	2	43	1	0	0	1.52	5.16	1.75	2.62	0	0
7	T T	2	57	1	0	0	1.72	4.83	1.29	2.26	0	0
8	G T	1	61	1	0	0	1.18	4.91	1.3	2.97	0	0
9	T T	1	65	1	1	0	2.24	5.44	1.55	2.77	0	1
10	T T	1	63	1	1	0	2.19	5.24	1.23	2.33	0	0
11	T T	2	44	2	0	0	1.11	4.95	1.38	2.23	0	0
12	T T	2	46	1	0	0	1.61	5.32	1.55	3.02	0	0
13	G T	2	60	1	0	0	1.57	4.9	2.16	4.47	1	0
14	G G	2	62	2	0	0	3.8	6.1	2.16	4.47	0	0
15	G T	1	53	1	0	0	1.53	4.93	1.4	1.93	0	0
16	T T	1	34	3	0	0	1.63	4.85	1.24	1.89	0	0
17	G T	1	42	1	0	0	1.52	4.41	1.24	1.89	0	0
18	T T	2	35	3	0	0	7.81	4.67	0.73	0.51	1	0
19	T T	1	34	1	0	0	1.07	5.31	1.53	2.09	0	0
20	G T	2	55	1	0	0	2.35	4.65	2.04	3.66	0	0
21	T T	2	62	1	1	0	4.21	6.87	2.04	3.66	1	0
22	T T	2	50	1	0	0	3.15	6.84	1.7	3.71	1	0
23	T T	2	56	3	0	0	2.4	4.38	2.1	2.49	0	0
24	G T	1	39	1	1	1	2.4	4.81	2.1	2.49	0	1
25	T T	1	34	3	1	1	3.29	5.37	1.13	1.06	0	0
26	G T	2	56	1	0	0	1.9	4.88	1.44	2.69	1	1
27	T T	1	48	1	1	1	2.16	3.85	1.23	1.19	1	1
28	T T	1	55	1	1	1	3.08	7.04	1	1.49	0	1
29	G T	1	36	1	1	0	10.57	8.34	1.2	2.75	1	1
30	T T	2	43	1	0	0	2.25	5.6	1.2	2.75	0	0
31	G T	1	30	3	0	1	4.32	4.73	1.32	2.04	0	0
32	T T	1	50	3	0	0	3.12	5.52	1.75	2.91	0	0
33	T T	2	38	1	0	0	2.96	5.16	1.75	2.91	0	0
34	T T	2	56	3	0	0	1.48	5.34	2.34	2.57	0	0
35	G T	1	45	1	1	0	1.92	4.94	1.24	2.83	1	0
36	T T	2	52	2	1	0	0.71	4.25	1.93	1.89	1	0
37	T T	2	33	2	0	0	1.83	4.99	1.67	0.21	0	0
38	G T	1	45	3	1	1	0.74	4.73	0.99	3.12	0	0
39	G T	2	48	1	0	0	0.92	4.54	1.39	2.31	0	0
40	T T	2	53	1	0	0	3.5	3.97	1.39	2.31	0	0
41	G T	2	38	1	0	0	0.71	4.81	1.63	2.61	0	0
42	G T	1	37	1	0	0	0.82	5.15	1.47	4.1	1	0
43	T T	2	50	3	0	0	0.63	5.2	1.47	4.1	0	0
44	T T	2	56	1	0	0	2.67	4.96	1.47	4.1	1	1
45	T T	2	55	2	0	0	1.02	5.47	1.34	2.1	1	1
46	T T	2	56	3	0	0	2.81	4.74	1.45	2.01	0	1
47	T T	2	53	3	0	0	0.92	5.3	1.78	1.21	0	0
48	T T	2	56	2	1	0	8.72	7.52	1.74	3.78	0	0
49	G T	1	70	2	0	0	0.64	3.81	1.64	1.88	1	0
50	T T	2	55	3	0	0	1.72	4.25	1.56	1.91	0	0
51	G T	1	63	1	0	0	2.58	5.17	0.63	2.27	1	0
52	T T	1	70	1	0	0	2.43	5.05	1.21	3.68	0	0
53	G T	1	52	2	0	0	3.24	3.97	1.02	3.2	0	1
54	G T	2	45	1	1	0	1.98	4.68	1.11	2.03	1	0
55	T T	1	56	1	0	0	0.81	4.86	1.11	2.03	0	0
56	G T	2	31	3	0	0	6.12	4.61	1.11	2.03	0	0
57	T T	2	38	3	0	0	3.51	4.65	1.36	1.96	0	0
58	G T	2	58	3	0	0	2.52	5.05	1.26	2.64	0	1
59	T T	2	57	3	0	0	1.01	4.83	1.6	4.01	0	1
60	T T	2	60	3	1	0	2.38	7.27	1.64	4.55	0	1
61	G T	1	64	3	0	0	0.77	5.6	0.86	3.11	0	1
62	T T	2	63	3	0	0	0.69	4.83	0.86	3.11	0	1
63	G G	2	60	1	0	0	2.51	5.34	1.07	3.24	0	0
64	T T	1	51	3	0	0	3.41	3.89	0.98	2.32	0	0
65	T T	1	62	2	0	0	4.12	6.31	1.19	3.5	0	0
66	T T	2	55	1	0	0	1.47	5.21	0.91	3.74	0	0
67	T T	2	57	1	0	0	2.66	4.94	1.12	3.74	0	0
68	G T	2	34	2	0	0	1.47	5.28	1.12	3.74	0	1
69	G T	1	37	1	0	0	0.92	4.87	1.11	3.32	0	0
70	T T	2	52	1	0	0	2.37	5.23	1.21	3.37	0	1
71	G T	2	59	2	0	0	1.82	6.05	1.15	4.32	1	0
72	G T	2	58	1	1	0	3.15	5.73	1.68	3.16	0	0
73	T T	1	44	1	0	0	0.48	5.2	1.68	3.16	0	0
74	T T	1	67	3	0	0	1.78	4.91	1.68	3.16	0	0
75	T T	2	68	1	0	0	3.75	4.83	1.47	1.55	0	0
76	T T	1	52	3	1	0	1.29	5.31	2	3.61	0	0
77	T T	1	65	2	0	0	2.43	4.45	1.12	3.02	0	0
78	T T	1	51	2	0	1	1.41	4.86	1.24	2.98	1	0
79	T T	2	66	1	0	0	2.96	5.51	1.81	2.35	0	0
80	G T	1	65	1	0	0	1.06	4.82	1.25	2.35	0	0
81	T T	2	62	1	0	0	1.53	4.55	0.94	3.3	0	0
82	T T	2	64	2	0	0	1.69	5.41	1.18	2.79	0	1
83	T T	1	36	3	0	0	2.1	5.37	1.18	2.79	0	1
84	T T	1	38	1	1	0	1.87	5.75	1.68	3,21	1	0
85	T T	1	62	3	0	0	4.01	5.41	1.17	3.08	0	0
86	G T	1	40	3	0	0	1.55	4.79	1.18	3.08	0	0
87	T T	2	59	1	0	0	1.6	5.27	1.6	2.87	0	0
88	T T	1	65	1	0	0	3.7	4.6	1.26	2.87	0	0
89	T T	1	48	3	0	0	1.4	5.1	1.46	3.45	0	0
90	T T	1	51	1	0	0	1.43	4.65	1.64	3.75	0	0
91	T T	2	36	1	0	0	1.2	5.31	1.83	6.7	0	0
92	G T	1	46	1	0	1	0.71	5.12	1.3	3.75	0	0
93	T T	1	47	3	0	0	1.4	5.32	1.09	3.39	0	0
94	G G	2	37	1	0	0	8.4	10.8	1.47	3.85	0	0
95	T T	1	47	1	0	0	1.57	4.7	1.39	3.08	1	0
96	G T	1	55	1	0	0	1.37	4.6	1.51	1.91	0	0
97	T T	2	38	3	0	0	0.99	5.1	2.38	3.22	1	0
98	T T	1	50	1	1	1	1.2	5.47	1.38	3.04	0	0
99	G T	2	57	1	0	0	1.46	4.9	1.53	4.13	0	0
100	T T	2	59	2	1	0	1.4	4.98	1.53	5.03	1	0
101	G T	2	38	1	0	0	1.37	5.83	1.09	3.1	0	0
102	T T	2	49	1	0	0	5.31	8.37	1.09	3.56	1	0
103	T T	1	57	1	0	0	1.61	5.42	1.04	3.97	0	1
104	G T	1	64	1	0	1	1.4	3.94	1.04	2.97	1	0
105	G G	1	52	1	0	0	1.32	5.4	1.09	3.66	0	0
106	T T	2	58	3	0	0	1.4	4.85	1.09	2.56	0	0
107	G T	1	37	1	0	0	1.2	4.75	1.54	3.6	0	0
108	T T	2	50	1	0	0	1.6	4.86	1.09	3.36	0	0
109	G T	2	54	1	0	0	5.54	7.71	1.47	4.13	0	0
110	G T	2	40	1	0	0	1.33	5.26	1.39	4.55	0	0
111	G T	2	49	3	0	0	3.51	7.35	1.51	3.52	0	0
112	T T	2	56	1	0	0	1.55	5.52	2.38	3.29	0	1
113	T T	2	50	1	0	0	2.08	6.17	1.38	4.5	0	0
114	T T	2	37	3	0	0	2.12	4.74	1.53	3.22	1	0
115	T T	1	53	1	0	0	3.06	5.37	1.53	5.27	0	0
116	G G	2	56	1	0	0	1.63	5.63	1.09	4	0	0
117	T T	1	48	2	0	0	1.94	5.17	1.09	4.3	0	0
118	T T	2	55	1	1	0	1.64	4.86	1.04	3.27	1	0
119	T T	2	32	3	0	0	1.71	4.94	1.04	3.73	0	1
120	T T	2	30	1	0	0	0.56	5.73	1.09	4.53	0	0
121	T T	1	51	1	0	0	1.93	5.38	1.09	4.37	0	0
122	T T	2	60	1	0	0	1.71	3.97	1.54	4.42	0	0
123	T T	2	50	1	0	0	2.08	4.62	1.54	4.66	0	0
124	T T	1	49	3	0	0	0.61	4.91	1.54	4.87	0	0
125	T T	2	44	2	1	1	0.67	4.37	1.16	3.28	0	0
126	T T	2	35	2	0	0	0.95	5.54	2.16	4.18	0	0
127	T T	1	53	1	0	0	1.2	3.92	0.89	3.86	0	1
128	T T	1	54	3	0	0	1.45	4.5	0.89	3.25	0	0
129	G T	1	47	3	0	0	1.36	5.32	1.67	2.96	0	0
130	T T	1	32	1	1	1	1.79	4.73	1.6	2.34	0	0
131	T T	1	57	3	0	0	1.64	5.22	1.6	4.34	0	0
132	T T	2	47	3	0	0	1.36	5.22	1.35	3.54	0	0
133	G T	2	59	3	0	0	0.97	4.61	0.92	1.13	0	0
134	T T	1	58	2	0	0	0.85	3.92	1.06	2.89	0	0
135	T T	1	58	1	0	0	1.93	5.7	1.17	2.89	1	0
136	G T	1	53	1	1	1	1.31	5.2	1.35	2.89	0	0
137	T T	1	48	3	1	1	1.63	5.14	1.35	1.91	0	0
138	T T	2	46	1	0	0	1.29	4.88	1.47	3.08	1	0
139	T T	1	43	1	0	0	2.67	3.93	1.73	3.6	0	0
140	G T	1	36	1	1	1	1.29	4.88	1.47	1.84	1	0
141	T T	1	56	1	0	1	0.6	3.99	1.25	2.26	0	0
142	G T	2	38	1	1	0	0.52	4.84	2.12	0.46	1	0
143	T T	1	46	1	1	1	2.57	4.38	1.09	4.84	0	0
144	T T	2	40	1	0	0	1.02	5.13	1.26	3.58	1	0
145	T T	1	47	1	1	1	3.1	4.89	0.88	3.58	0	0
146	G G	2	52	3	0	0	1.7	5.6	0.88	2.43	0	0
147	T T	1	67	3	0	0	2.6	4.51	0.88	3.63	0	0
148	T T	1	59	1	0	0	1.45	3.7	1.09	2.62	1	0
149	T T	2	56	1	0	0	2.22	4.67	1.47	3.57	1	0
150	G T	2	43	2	0	0	0.63	4.31	1.39	1.96	0	0
151	T T	2	50	3	0	0	0.86	4.57	1.51	1.56	0	0
152	T T	1	62	1	1	0	1.34	6.34	2.38	1.96	1	0
153	G T	1	56	1	0	1	2.11	4.56	1.38	2.19	0	0
154	T T	2	62	1	0	0	1.33	5.6	1.53	1.72	0	0
155	T T	1	61	1	0	0	1.36	5.37	1.53	2.12	0	0
156	G T	2	57	1	0	0	1.09	4.74	1.09	2.53	0	0
157	T T	2	64	1	0	0	2.1	5.12	1.09	2.52	0	1
158	T T	1	50	1	0	0	5.4	4.83	1.04	0.7	0	0
159	T T	1	60	1	0	0	1.4	4.36	1.04	0.87	0	0
160	G T	2	66	1	1	0	1.09	4.5	1.09	0.86	0	0
161	G T	2	60	1	0	0	2.11	3.9	1.09		0	1
162	T T	2	59	1	0	0	1.16	5.07	1.54	1.63	0	0
163	T T	2	55	1	0	0	0.83	4.03	0.75	2.13	0	0
164	T T	2	67	1	0	0	0.669	5.02	1.92	1.67	0	0
165	T T	1	65	1	0	0	1.52	3.83	1.22	4.67	0	0
166	T T	2	72	1	0	0	2.29	5.17	1.55	4.57	0	0
167	T T	1	68	2	0	0	3.38	4.56	1.04	1.28	0	0
168	T T	2	69	1	0	0	0.55	4.35	1.39	1.65	0	0
169	T T	2	63	1	0	0	1.8	5.61	1.11	3.1	0	0
170	G G	1	65	1	0	0	0.82	5.43	1.11	1.59	0	0
171	T T	1	70	1	1	0	0.82	5.17	1.37	2.05	1	0
172	G T	1	54	1	0	0	1.29	5.31	1.36	1.74	0	0
173	T T	2	52	3	0	0	2.41	4.22	0.84	1.2	0	0
174	T T	2	64	1	0	0	0.79	5.41	1.12	1.45	0	0
175	G T	2	64	1	0	0	2.37	4.75	1.01	2.98	0	0
176	T T	1	60	3	0	0	1.41	4.54	1.2	2.02	0	0
177	T T	2	55	1	0	0	1.34	5.19	1.12	1.94	0	0
178	G T	1	47	1	0	0	1.47	4.87	1.15	0.8	0	0
179	T T	1	67	1	0	0	2.2	4.53	0.8	1.59	0	0
180	T T	1	70	1	0	0	1.01	4.3	1.2	1.76	0	0
181	G T	2	50	1	0	0	0.89	4.72	1.41	1.29	0	1
182	G T	2	54	1	0	0	1.15	6.49	1.3	1.73	1	0
183	T T	2	63	1	0	0	0.61	4.64	1.3	1.8	0	1
184	T T	2	47	1	0	0	3.46	5.05	0.81	4.16	0	0
185	T T	1	34	1	0	0	5.02	5.26	0.81	3.01	0	0
186	T T	1	55	1	0	0	1.16	4.95	1.21	3.54	0	0
187	T T	1	57	1	0	0	6.49	8.53	1.11	2.2	1	1
188	T T	2	54	1	0	0	1.49	5.25	1.11	1.78	0	0
189	T T	1	48	3	0	0	1.79	4.93	1.03	2.71	0	0
190	T T	2	26	1	0	0	2.1	4.64	1.03	2.71	0	0
191	G T	1	50	1	0	0	2.07	4.33	0.85	1.57	0	1
192	G T	1	57	1	0	0	1.05	5.82	0.74	2.9	0	0
193	T T	2	53	1	0	0	1.52	5.14	1.04	1.95	0	0
194	T T	2	58	1	0	0	1.2	5.2	1.34	2.01	0	0
195	T T	1	55	1	0	0	1.05	5.82	0.74	2.34	0	0
196	G T	1	63	1	0	0	1.52	5.34	1.04	3.39	0	0
197	T T	1	62	1	0	0	1.23	5.18	0.59	3.29	0	0
198	T T	2	56	1	0	0	0.71	6.78	1.14	3.29	0	1
199	G T	2	58	1	0	0	0.62	3.82	1.71	0.92	0	0
200	T T	2	60	3	0	0	2.09	4.59	0.78	1.73	0	1
201	G T	2	68	1	0	0	3.51	5.04	0.78	1.73	1	0
202	T T	2	62	1	0	0	2.5	3.63	0.78	1.73	0	0
203	G T	2	59	3	1	0	6.35	8.21	1.27	2.24	1	0
204	T T	2	54	1	0	0	2.64	5.17	0.84	2.23	0	1
205	G T	2	50	1	0	0	0.96	3.81	0.81	1.7	1	0
206	G T	2	62	1	0	0	1.23	4.86	0.81	2.6	0	0
207	T T	2	66	1	0	0	0.79	6.84	1.01	3.05	1	0
208	G T	2	60	1	0	0	1.22	5.34	1.01	1.36	0	0
209	T T	1	65	1	0	0	0.96	4.73	1.02	2.63	0	0
210	T T	1	50	1	0	1	1.71	4.67	1.02	3.61	0	0
211	T T	1	56	1	1	1	1.06	3.56	4.08	3.44	0	0
212	T T	2	48	1	0	0	1.47	5.84	4.08	1.95	0	1
213	T T	2	62	1	0	0	1.98	4.66	0.89	1.95	1	1
214	G T	1	65	1	1	1	1.16	4.95	1.21	3.54	0	0
215	T T	2	65	1	1	0	6.49	8.41	1.11	2.2	1	1
216	T T	2	57	1	0	0	4.2	6.16	1.16	1.45	1	0
217	T T	2	51	1	0	0	1.98	6.35	1.16	1.83	1	0
218	G T	2	49	1	0	0	3.2	5.62	0.85	1.49	0	0
219	T T	1	60	2	1	1	1.45	6.55	0.85	1.61	0	0
220	T T	1	64	1	0	0	1.39	4.9	0.85	1.12	0	0
221	G T	2	63	1	0	0	1.35	4.61	0.96	3.2	0	0
222	G T	2	56	1	0	1	0.97	3.69	1.12	2.64	0	1
223	G T	2	54	1	0	0	0.77	4.71	1.12	1.84	1	0
224	G T	1	52	1	1	1	1.29	4.83	1.39	2.42	0	0
225	T T	2	57	1	0	0	2.45	5.21	1.39	2.42	0	0
226	G T	1	68	1	1	1	3.18	6.52	0.94	2.42	1	0
227	G T	1	48	3	1	1	1.63	4.91	0.94	2.5	0	0
228	G T	1	62	1	0	0	0.61	3.06	0.85	2.25	0	0
229	G T	1	60	1	0	0	0.69	4.85	0.85	1.73	0	0
230	T T	1	65	1	0	0	1.38	4.86	1.32	1.92	0	0
231	G T	1	62	1	0	0	2.04	5.7	1.32	2.57	0	0
232	G T	1	65	1	0	0	1.57	4.5	0.84	2	0	1
233	T T	2	45	1	0	0	2.77	4.64	1.07	2.25	1	0
234	G T	2	61	3	0	0	0.73	3.92	1.2	2.32	0	0
235	G G	1	65	1	0	0	0.79	5.3	1.2	3.99	0	0
236	T T	1	42	1	1	0	1.26	4.2	0.59	3.91	1	0
237	T T	1	40	1	0	0	0.9	4.5	1.27	1.87	0	1
238	G T	2	68	1	0	0	1.06	5.14	1.5	4.69	1	1
239	T T	2	52	1	0	0	1.59	4.99	0.78	3.25	0	0
240	T T	2	41	1	0	0	2.8	5.65	1	0.49	0	0
241	T T	1	62	1	0	0	1.05	3.4	0.62	2.06	0	0
242	G T	2	61	1	0	0	0.78	5.47	1.11	2.19	0	0
243	T T	1	63	2	1	1	4.01	7.13	0.68	1.57	0	0
244	T T	1	43	3	0	0	0.89	3.74	0.68	3.32	0	0
245	G T	1	44	1	0	0	0.91	5.29	0.68	1.71	0	0
246	T T	1	62	1	0	0	0.71	5.3	1.16	8.3	0	0
247	G T	1	64	1	0	0	1.73	4.61	1.16	2.76	0	0
248	T T	1	65	1	0	1	2.71	4.55	1.65	3.02	0	0
249	T T	1	43	1	1	0	1.94	5.04	1.65	1.96	0	0
250	T T	2	65	1	0	0	0.94	6.12	1.35	1.86	1	1
251	T T	1	66	1	0	0	1.57	5.72	1.35	3.18	0	1
252	T T	1	64	1	0	0	1.76	4.8	1.63	3.23	0	0
253	G T	1	54	2	0	1	3.96	6.03	1.02	2.09	0	0
254	T T	1	32	3	0	0	1.45	4.14	1.02	2.39	0	0
255	T T	1	63	1	1	0	1.37	5.15	1.64	2.64	0	0
256	G T	2	65	1	1	1	0.92	4.1	1.64	2.08	0	0
257	T T	1	63	1	0	0	1.13	4.56	1.19	2.12	0	0
258	T T	1	39	1	0	0	1.66	4.98	1.19	2.53	0	0
259	T T	2	65	1	0	0	1.64	5.21	1.19	2.95	0	0
260	G T	2	64	1	0	0	0.73	4.18	1.48	0.73	1	1
261	T T	2	62	1	0	0	0.93	4.84	1.58	2.49	0	0
262	T T	1	62	1	1	0	0.79	3.93	1.21	3.5	0	0
263	G T	2	67	1	0	0	3.36	7.43	1.31		1	1
264	T T	1	59	1	1	0	1.35	4.32	0.96	2.36	0	0
265	T T	1	60	1	1	1	0.97	5.48	1.12	1.39	0	0
266	G T	1	50	1	0	0	0.52	5.43	1.12	0.5	0	0
267	G T	1	54	1	0	0	1.45	5.12	1.39	3.31	0	0
268	G T	2	50	1	0	0	1.29	5.79	1.39	3.53	0	0
269	T T	2	61	2	0	0	1.27	6.16	1.27	1.97	1	1
270	T T	2	57	1	0	0	0.78	4.92	1.21	1.51	0	0
271	T T	1	36	1	0	0	0.95	5.17	1.21	2.62	0	0
272	G G	1	70	1	0	0	0.85	4.85	1.21	2.26	0	0
273	T T	2	65	1	0	0	1.75	5.1	1.53	2.97	0	0
274	T T	1	68	1	0	0	2.05	5.48	1.53	2.77	0	0
275	T T	1	63	1	1	1	3.05	4.94	0.78	2.33	0	0
276	G G	1	64	1	0	0	2.78	4.87	0.78	2.23	0	0
277	T T	1	35	3	0	0	1.66	5.13	1.55	3.02	0	0
278	G T	2	62	1	0	0	1.73	4.98	1.55	4.47	0	0
279	T T	1	34	1	0	1	2.28	4.23	0.67	4.47	0	0
280	G T	1	36	1	1	1	2.04	5.54	1.21	1.93	0	1
281	T T	1	65	1	1	0	1.4	3.94	1.48	1.89	0	0
282	G T	1	60	1	1	1	1.97	5.14	1.37	1.89	0	1
283	T T	2	52	2	0	0	1.3	4.87	1.54	0.51	0	0
284	G T	2	64	1	0	0	2.03	6.35	1.92	2.09	0	0
285	T T	1	62	1	1	1	2.71	6.37	1.22	3.66	1	0
286	G T	1	50	1	0	0	4.62	4.96	1.55	3.66	0	0
287	T T	2	53	2	0	0	1.59	5.62	1.04	3.71	0	0
288	T T	1	53	2	0	1	4.3	5.2	1.39	2.49	0	0
289	G T	2	69	3	0	0	0.65	4.99	1.11	2.49	0	0
290	G T	1	65	1	0	1	0.81	4.55	1.11	1.06	0	0
291	T T	2	65	1	0	0	0.48	4.26	1.37	2.69	0	1
292	T T	1	65	1	0	0	3.21	4.89	1.36	1.19	0	0
293	T T	1	65	1	0	1	2.18	4.84	0.84	1.49	1	0
294	T T	1	65	1	0	0	0.71	4.31	0.84	2.75	0	0
295	T T	1	52	1	0	1	5.34	5.4	1.34	2.75	0	0
296	G T	1	58	3	0	0	1.04	4.94	1.34	2.04	0	0
297	T T	2	55	1	0	0	1.73	4.36	1.26	2.91	1	0
298	G T	2	62	1	0	0	2.03	5.42	1.61	2.91	0	1
299	G T	1	65	1	0	0	2.3	4.83	1.61	2.57	0	0
300	T T	2	63	1	0	0	1.7	5.16	1.3	2.83	0	0
301	G T	1	67	1	0	0	1.62	4.62	0.79	1.89	0	1
302	T T	2	59	1	0	0	1.89	4.41	1.05	0.21	0	0
303	G T	1	61	1	0	0	0.89	3.94	1.1	3.12	1	1
304	T T	2	68	1	0	0	1.07	5.55	1.09	2.31	0	0
305	G T	1	65	1	0	0	0.63	5.61	0.64	2.31	1	0
306	T T	2	62	1	0	0	4.31	5.2	1.9	2.61	0	1
307	T T	1	63	1	0	1	1.28	5.38	1.16	4.1	0	0
308	T T	1	60	1	0	0	3.24	3.79	1.02	4.1	1	0
309	T T	1	55	1	0	0	3.26	6.2	1.02	4.1	0	1
310	T T	1	66	1	0	0	3.26	4.63	1.02	2.1	0	0
311	G T	1	54	2	0	1	0.45	5	1.3	2.01	1	0
312	G T	2	61	1	0	0	1.28	4.16	1.48	1.21	0	0
313	T T	1	44	1	0	0	0.91	4.5	0.87	3.78	0	1
314	T T	2	55	1	0	0	3.17	4.17	0.92	1.88	1	1
315	G T	1	63	1	0	0	1.04	5.27	1.55	1.91	0	0
316	T T	2	57	1	0	0	3.05	5.04	0.99	2.27	0	0
317	T T	1	64	1	0	0	2.35	4.86	0.82	3.68	0	0
318	T T	1	53	3	0	0	5.12	4.86	0.82	3.2	0	0
319	T T	1	67	1	0	1	1.71	5.29	1.3	2.03	1	0
320	T T	1	40	1	1	0	6.44	8.14	1.02	2.03	0	0
321	T T	1	50	2	1	0	0.72	4.75	0.86	2.03	1	0
322	T T	1	41	1	1	0	1.58	5.08	0.86	1.96	1	0
323	G G	2	55	1	0	0	1.22	4.34	0.86	2.64	0	0
324	T T	1	49	1	0	0	0.83	4.76	0.86	4.01	0	0
325	T T	2	58	1	0	0	2.13	5.4	1.59	4.55	1	0
326	T T	2	64	1	0	0	1.27	5.51	1.59	3.11	0	1
327	G T	2	73	1	0	0	1.1	5.57	2.4	3.11	0	1
328	G T	1	52	1	0	0	2.16	4.97	0.98	3.24	0	1
329	G T	2	67	1	0	0	0.96	5.17	1.24	2.32	0	0
330	T T	2	28	1	1	0	1.963	4.84	1.24	3.5	1	0
331	G T	2	63	2	0	0	0.62	5.06	0.9	3.74	0	0
332	T T	1	62	1	1	1	0.49	5.04	1.91	3.74	0	0
333	T T	2	52	2	0	0	1.76	4.75	1.46	3.74	0	0
334	T T	2	49	3	0	0	1.76	5.3	2.59	3.32	0	0
335	T T	1	52	2	0	1	3.33	4.47	1.36	3.37	0	0
336	G T	2	57	1	0	0	1.76	5.5	0.61	4.32	0	0
337	G T	1	51	1	1	1	1.81	5.75	0.61	3.16	1	0
338	T T	2	54	1	0	0	3.03	5.34	1.18	3.16	0	0
339	T T	1	58	1	0	0	0.9	4.59	1.06	3.16	0	0
340	G T	1	37	1	1	1	3.19	5.31	1.22	1.55	0	0
341	T T	2	73	1	0	1	1.34	4.94	1.22	3.61	0	1
342	T T	2	64	1	0	0	1.45	4.7	1	3.02	1	1
343	T T	1	61	1	1	1	3.71	4.11	1.29	2.98	1	0
344	T T	1	63	1	0	0	0.71	5.28	1.91	2.35	1	0
345	T T	1	60	1	0	0	1.86	5.04	1.46	2.35	1	0
346	T T	2	63	1	0	0	0.82	4.82	2.59	3.3	1	0
347	T T	2	50	3	0	0	4.29	4.83	1.36	2.79	1	0
348	G T	1	34	1	1	1	0.83	3.73	1.32	2.79	0	0
349	G T	2	47	1	0	0	2.25	5.38	0.86	3,21	1	0
350	T T	2	51	1	0	0	3.23	5.4	0.86	3.08	1	0
351	T T	1	65	1	0	0	1.95	3.6	1.1	3.08	0	1
352	T T	1	51	3	1	1	0.71	5.62	1.1	2.87	0	0
353	T T	1	64	1	0	0	5.71	6.02	1.23	2.87	0	0
354	G T	2	50	2	0	0	1.97	5.16	1.91	3.45	0	0
355	T T	1	65	1	0	0	1.19	5.27	1.46	3.75	1	1
356	T T	1	55	1	1	1	4.11	5.28	2.59	6.7	0	0
357	T T	1	68	1	1	0	1.86	5.04	1.36	3.75	0	1
358	T T	1	47	1	1	0	0.82	5.2	1.16	3.39	0	0
359	T T	2	70	1	0	0	4.29	3.84	0.94	3.85	0	0
360	T T	2	36	1	0	0	0.83	3.61	1.1	3.08	1	0
361	T T	1	41	3	0	0	1.16	4.73	2.35	1.91	0	0
362	G T	2	62	2	0	0	2.25	5.47	1.22	3.22	0	0
363	G T	1	40	1	0	0	1.7	6	1.14	3.04	0	0
364	G T	1	63	1	0	0	2.05	4.88	1.2	4.13	0	0
365	G T	1	65	1	0	0	0.98	4.43	0.94	5.03	0	0
366	T T	1	48	1	1	0	0.67	4.65	1.1	3.1	0	0
367	T T	1	64	1	1	0	1.14	4.24	2.35	3.56	0	0
368	G G	1	58	1	0	0	2.92	4.57	1.78	3.97	0	0
369	T T	2	64	1	0	0	0.95	4.72	1.08	2.97	0	0
370	G T	2	65	1	1	0	1.24	5.98	1.08	3.66	0	1
371	T T	2	42	2	0	0	5.31	5.76	1.7	2.56	0	0
372	G T	1	45	3	0	0	0.55	5.19	1.38	3.6	0	0
373	G G	1	62	1	0	0	3.13	5.6	1.73	3.36	0	0
374	T T	2	68	1	0	0	1.14	4.13	1.31	4.13	0	0
375	T T	1	65	1	0	0	1.36	5.2	1.32	4.55	0	0
376	G T	2	44	1	0	0	4.66	5.73	1.56	3.52	1	1
377	T T	2	37	1	0	0	1.15	6.08	1.4	3.29	0	0
378	T T	1	66	1	0	0	1.35	5.09	2.04	4.5	0	0
379	G T	1	65	1	0	0	1.35	4.94	1.53	3.22	0	0
380	G T	1	65	1	1	0	3.56	4.5	1.41	5.27	0	0
381	G T	1	62	1	0	0	1.73	3.97	1.33	4	0	0
382	G T	1	58	1	0	0	1.05	5.48	0.9	4.3	0	0
383	T T	2	32	1	0	0	0.61	5.2	0.9	3.27	1	0
384	T T	1	57	3	0	0	1.05	4.85	1.05	3.73	0	0
385	T T	1	37	1	0	0	0.52	4.61	1.99	4.53	0	0
386	G T	1	60	1	0	0	1.9	5.73	1.43	4.37	1	0
387	T T	1	62	3	0	0	5.9	5.73	1.68	4.42	0	0
388	T T	2	67	1	0	0	1.16	4.19	0.76	4.66	1	0
389	G T	1	50	1	0	0	1.1	5.46	1.7	4.87	0	0
390	T T	1	58	1	0	0	1.24	4.39	1.28	3.28	0	0
391	T T	2	37	1	0	0	0.59	4.48	1.61	4.18	0	0
392	T T	2	64	1	0	0	0.89	4.52	1.39	3.86	0	0
393	G T	1	59	1	0	0	2.04	6.88	1.6	3.25	0	0
394	T T	2	68	1	0	0	0.81	4.45	1.47	2.96	0	0
395	G T	2	57	1	0	0	1.14	5.43	1.7	2.34	0	1
396	T T	2	52	1	0	0	1.73	4.28	1.2	4.34	0	1
397	T T	2	51	1	0	0	0.64	6.3	1.67	3.54	1	0
398	G T	2	64	3	0	0	1.33	4.63	1.4	1.13	0	0
399	T T	1	59	3	0	0	0.34	4.6	1.7	3.24	0	0
400	T T	2	58	1	0	0	0.77	4.73	1.68	3.24	0	0
401	T T	1	63	1	0	0	1.5	5.2	1.4	3.24	0	0
402	T T	1	43	3	0	0	0.57	4.57	1.42	1.91	0	0
403	T T	2	56	1	0	0	0.72	6.2	1.31	3.08	0	0
404	T T	1	58	1	0	0	1.25	4.43	1.65	3.6	0	1
405	G T	2	58	1	0	0	1.93	4.91	1.42	1.84	0	0
406	T T	2	58	1	0	0	1.32	4.66	1.6	2.26	0	0
407	G T	1	66	1	0	0	1.38	4.69	1.42	0.46	1	0
408	G T	1	61	1	0	0	5.2	8.94	1.55	4.84	0	1
409	T T	2	56	1	0	0	0.61	5.1	1.55	3.58	0	1
410	G T	2	51	1	0	0	1.35	6.1	1.75	3.58	1	0
411	G G	1	50	3	0	0	1.54	5.34	0.94	2.43	0	0
412	T T	2	43	3	0	0	1.73	5.2	1.1	3.63	1	0
413	G T	2	60	3	0	0	1.34	6.21	2.35	2.62	0	0
414	T T	2	65	1	0	0	1.54	4.73	1.22	3.57	0	0
415	T T	2	70	1	0	0	1.73	5.34	1.14	1.96	0	0
416	T T	2	63	1	0	0	1.05	3.52	1.2	1.56	0	0
417	T T	2	60	3	1	1	3.43	6.21	0.94	1.96	1	1
418	G T	2	59	3	0	0	3.27	4.17	1.1	2.19	0	0
419	G T	1	65	1	0	0	1.03	6.09	2.35	1.72	1	0
420	T T	2	66	2	0	0	1.02	4.94	1.78	2.12	0	0
421	T T	2	57	1	0	0	2.11	4.56	1.08	2.53	0	0
422	T T	1	55	1	0	0	0.49	5.47	1.08	2.52	0	0
423	T T	1	53	1	0	0	1.87	6.04	1.7	0.7	1	0
424	T T	2	56	1	1	0	3.45	5.03	1.38	0.87	0	0
425	T T	1	51	1	0	0	1.23	4.43	1.73	0.86	0	0
426	T T	2	66	2	0	0	1.35	6.02	1.31	0.86	0	0
427	T T	1	64	1	0	0	1.593	4.5	1.32	1.63	0	0
428	G T	1	65	1	0	0	2.8	5.34	1.56	2.13	0	0
429	T T	2	40	1	0	0	4.31	6.07	1.4	1.67	0	1
430	T T	2	53	3	0	0	0.75	5.37	2.04	4.67	0	0
431	G T	2	65	2	0	0	1.9	5.21	1.53	4.57	0	0
432	T T	2	64	1	1	1	2.24	5.27	1.41	1.28	1	0
433	T T	2	65	3	1	0	1.13	4.87	1.33	1.65	0	0
434	T T	1	25	3	0	0	2.86	5.31	0.9	3.1	0	1
435	T T	1	62	1	1	1	2.86	5.4	0.9	1.59	0	0
436	G T	1	65	1	0	0	2.38	3.92	1.05	2.05	0	0
437	T T	1	68	3	0	0	0.67	5.05	1.99	1.74	0	0
438	G T	1	52	1	0	0	0.79	5.2	1.43	1.2	0	0
439	T T	1	65	1	0	0	0.92	4.24	1.68	1.45	0	0
440	T T	2	67	1	0	0	1.57	4.41	0.76	2.98	0	0
441	G G	1	65	1	0	0	1.57	4.05	0.76	2.02	0	1
442	G T	1	36	1	0	0	0.85	4.94	1.44	1.94	1	0
443	T T	1	65	3	0	0	2.38	4.83	1.38	0.8	0	0
444	T T	1	70	2	0	0	2.34	4.81	1.21	1.59	0	0
445	T T	1	30	3	0	0	1.64	7.4	1.21	1.76	1	0
446	G T	1	58	1	0	0	1.71	3.47	1.35	1.29	0	0
447	T T	2	51	3	0	1	6.12	4.56	1.46	1.73	0	0
448	T T	2	65	3	0	0	1.28	3.46	1.55	1.8	0	0
449	T T	1	50	1	0	0	3.49	6.81	1.21	4.16	1	0
450	G T	1	42	3	0	0	1.46	4.18	1.5	3.01	1	0
451	G T	1	50	1	0	0	1.32	6.16	1.53	3.54	0	0
452	T T	1	65	2	1	0	2.13	4.95	1.46	2.2	0	0
453	T T	1	57	3	1	0	2.42	4.35	1.09	1.78	1	0
454	T T	2	67	1	0	0	0.86	5.02	1.25	2.71	0	0
455	T T	1	45	1	0	0	0.96	5.38	1.61	1.8	1	0
456	T T	1	62	3	0	0	1.01	3.49	1.18	1.57	0	0
457	T T	2	51	1	0	0	1.09	4.39	1.41	2.9	0	0
458	G G	2	62	1	0	0	0.83	5.3	1.42	1.95	0	0
459	T T	1	70	1	0	0	1	4.3	1.2	2.01	0	0
460	T T	1	60	1	0	0	0.94	5.33	1.44	2.34	0	0
461	T T	2	54	1	0	0	1.03	5.51	1.64	3.39	0	0
462	T T	2	60	1	0	0	0.71	5.74	1.7	3.29	0	1
463	T T	2	51	3	0	0	2.1	5.09	1.7	3.29	0	0
464	T T	2	35	1	0	0	1.15	5.34	1.68	0.92	1	1
465	T T	1	58	1	0	1	0.64	4.15	1.75	1.73	0	0
466	T T	2	60	2	0	0	1.13	4.89	1.48	1.73	0	0
467	G T	1	63	1	0	0	1.69	5.88	1.62	1.7	1	1
468	T T	2	63	1	0	0	1.4	5.42	1.73	1.7	0	1
469	G T	2	58	1	0	0	1.4	5.5	1.73	2.23	0	1
470	T T	2	66	1	0	0	0.92	6.3	1.65	1.7	1	1
471	G T	1	63	3	0	0	0.72	3.43	1.5	2.6	0	0
472	T T	1	65	1	0	0	1.24	4.17	1.42	3.05	0	0
473	G T	2	60	2	0	0	1.1	5.11	1.42	1.36	0	1
474	T T	1	65	2	0	0	0.6	5.32	1.28	2.63	1	0
475	G G	2	57	3	0	0	0.6	4.3	1.28	3.61	0	0
476	G G	2	34	2	0	0	2.47	3.95	2.98	3.44	0	0
477	T T	1	58	1	0	0	3.13	4.67	1.42	1.95	1	0
478	T T	1	65	1	0	0	1.03	4.45	1.54	1.95	1	0
479	G T	2	62	2	0	0	1.03	4.64	1.54	1.75	0	1
480	T T	1	60	1	0	0	2.41	7.05	1.78	1.66	1	0
481	T T	2	57	1	1	0	2.82	7.37	1.7	1.45	1	1
482	G T	1	32	1	0	0	0.75	5.2	1.29	1.83	0	0
483	T T	2	48	2	0	0	3.15	5.47	1.29	1.49	0	0
484	G T	1	70	3	0	0	0.75	5.31	1.29	1.61	0	0
485	T T	1	59	1	0	0	3.8	4.5	1.5	1.12	1	0
486	T T	1	54	1	0	0	1.6	3.85	1.53	3.2	0	0
487	G T	2	63	1	0	0	2.4	5.6	1.46	2.64	1	0
488	T T	2	76	1	0	0	1.71	5.46	1.09	1.84	0	1
489	T T	2	68	1	0	0	1.6	3.85	1.25	2.42	0	1
490	T T	1	65	1	0	0	2.4	5.6	1.61	2.42	0	1
491	T T	1	60	1	0	0	1.89	5.1	1.18	2.42	0	1
492	T T	2	62	1	0	0	2.01	4.93	1.39	2.5	0	0
493	T T	1	58	1	0	0	2.11	5.47	1.05	2.25	0	0
494	T T	1	76	1	0	0	2.47	5.2	1.37	1.73	0	1
495	G T	1	65	1	0	0	1.05	4.9	1.42	1.92	0	0
496	T T	1	76	1	0	0	1.97	5.74	1.58	2.57	1	0
497	G T	1	75	1	1	1	0.65	5.37	1.52	2	0	0
498	G T	2	67	1	1	0	2.7	5.2	1.3	2.25	0	1
499	T T	1	52	1	0	0	1.65	5.48	1.28	2.32	0	0
500	G T	1	67	1	0	0	1.7	6.15	1.2	3.99	0	0
501	T T	2	60	1	0	0	1.59	5	1.4	3.91	1	0
502	T T	2	53	1	0	0	1.3	4.7	1.75	1.87	1	0
503	T T	1	67	1	0	0	1.33	4.75	1.42	4.69	1	0
504	G T	2	65	1	0	0	0.9	5.2	1.41	2.27	1	1
505	T T	1	67	1	0	0	1.44	5.01	1.42	3.68	0	0
506	G T	2	65	1	0	0	0.85	4.7	1.6	3.2	1	0
507	T T	2	59	1	0	0	2.17	5.89	1.52	2.03	1	1
508	T T	1	60	1	0	0	1.41	6.12	1.43	2.03	0	0
509	T T	2	70	1	0	0	1.4	6.1	1.5	2.03	0	1
510	T T	2	65	1	0	0	3.5	4.56	1.18	1.96	0	1
511	G T	2	63	1	0	0	3.56	4.74	1.03	2.64	0	0
512	G T	1	56	1	1	1	2.41	5.31	0.85	4.01	0	0
513	T T	1	65	3	1	1	2.25	5.47	0.85	4.55	0	0
514	T T	2	54	1	0	0	4.9	5.4	0.96	3.11	0	0
515	T T	1	35	2	0	0	7.1	4.78	0.96	3.11	0	0
516	T T	1	57	2	1	1	0.71	6.21	0.94	3.24	1	1
517	T T	1	51	1	0	0	3.27	4.17	1.1	2.32	0	0
518	G T	2	60	1	0	0	1.03	6.13	2.35	3.5	1	0
519	T T	2	55	1	0	0	1.02	4.94	1.78	3.74	0	0
520	G T	1	62	1	0	0	2.11	4.63	1.08	3.74	0	0
521	T T	2	65	1	0	0	3.61	4.76	1.08	3.74	0	0
522	G G	2	62	1	1	0	1.87	6.04	1.7	3.32	1	0
523	T T	1	65	2	0	0	3.45	5.21	1.38	3.37	0	0
524	T T	1	66	1	0	0	1.23	5.43	1.73	4.32	0	0
525	T T	1	48	1	0	0	1.35	6.02	1.31	3.16	0	0
526	G T	2	65	1	0	0	0.59	4.76	1.32	3.16	0	0
527	T T	1	50	3	0	0	2.8	4.8	1.56	3.16	0	0
528	T T	2	56	1	0	0	4.31	6.07	1.4	1.55	0	1
529	T T	2	58	1	0	0	0.75	5.27	2.04	3.61	0	0
530	G T	1	63	1	0	0	1.9	4.23	1.53	3.02	0	0
531	T T	1	34	1	1	1	2.24	5.19	1.41	2.98	0	0
532	T T	1	68	1	1	1	1.13	4.61	1.33	2.35	0	0
533	G T	1	56	1	0	0	2.86	5.31	0.9	2.35	0	1
534	G T	1	42	1	1	0	0.54	5.31	0.9	3.3	0	0
535	G T	1	41	1	0	0	2.38	3.82	1.05	2.79	1	0
536	T T	1	65	1	0	0	0.67	5.74	1.99	2.79	0	0
537	T T	2	50	1	0	0	4.16	3.97	1.43	3,21	1	0
538	G T	2	62	1	0	0	0.92	4.84	1.68	3.08	0	0
539	T T	1	70	1	0	0	1.57	5.36	0.76	3.08	0	0
540	T T	2	52	1	0	0	0.81	5.2	0.76	2.87	0	1
541	T T	1	62	1	0	0	0.85	3.55	1.44	2.87	1	0
542	G T	1	61	1	0	0	0.38	3.18	1.38	3.45	0	0
543	T T	1	48	3	0	0	2.34	4.81	1.21	3.75	0	0
544	T T	2	28	1	0	0	1.64	5.41	1.21	6.7	0	0
545	T T	2	60	2	0	0	1.71	3.47	1.35	3.75	0	0
546	T T	1	66	1	0	1	0.77	4.85	1.46	3.39	0	0
547	T T	1	66	1	0	0	1.28	3.46	1.55	3.85	0	0
548	G T	2	46	1	0	0	3.49	5.3	1.21	3.08	1	0
549	T T	2	57	1	0	0	1.46	4.18	1.5	1.91	0	0
550	G T	1	65	1	0	0	1.32	5.21	1.53	3.22	0	0
551	G T	1	36	2	1	0	2.13	4.95	1.46	3.04	0	0
552	T T	1	59	1	1	0	2.42	4.35	1.09	4.13	1	0
553	T T	1	65	2	0	0	0.86	5.12	1.25	5.03	0	0
554	G T	2	65	1	0	0	0.81	5.34	1.61	3.1	1	0
555	G G	2	67	1	0	0	1.01	3.49	1.18	3.56	0	0
556	T T	1	62	1	0	0	4.41	4.71	1.39	3.97	0	0
557	T T	1	42	2	1	1	3.47	5.13	1.05	2.97	1	0
558	G T	1	60	1	0	0	2.66	5.46	1.37	3.66	0	0
559	T T	1	48	2	0	0	0.89	4.9	1.42	2.56	0	0
560	T T	2	55	2	0	0	2.32	4.85	1.58	3.6	0	0
561	T T	1	58	1	0	0	0.94	4.75	1.52	3.36	0	0
562	G T	2	65	1	0	0	3.09	5.48	1.3	4.13	1	1
563	T T	1	47	2	0	0	1.76	4.47	1.28	4.55	0	0
564	T T	2	56	2	0	0	1.47	4.83	1.2	3.52	1	1
565	G T	1	49	1	0	0	1.23	4.8	1.4	3.29	0	0
566	T T	2	51	1	0	0	2.04	4.59	1.75	4.5	1	1
567	G T	2	60	1	0	0	1.33	4.64	1.42	3.22	0	0
568	T T	2	52	1	0	0	1.74	4.73	1.41	5.27	0	1
569	G T	1	54	1	0	0	1.36	4.81	1.42	4	0	0
570	G G	2	44	2	0	0	1.46	4.76	1.6	4.3	0	0
571	G T	1	50	1	0	0	0.91	4.94	1.52	3.27	0	0
572	G G	2	60	1	0	0	2.15	5.37	1.43	3.73	0	0
573	G T	1	40	2	0	0	1.03	4.67	1.5	4.53	0	1
574	T T	2	60	1	0	0	1.16	3.79	1.55	4.37	0	1
575	T T	1	58	1	0	0	0.52	4.36	1.42	4.42	0	0
576	G T	1	61	1	1	1	2.4	6.35	1.17	4.66	1	0
577	G T	1	65	3	0	0	1.51	6.1	1.56	4.87	1	1
578	G T	2	59	1	0	0	2.08	5.33	1.56	3.28	0	1
579	T T	1	42	1	0	0	1.4	5.48	1.79	4.18	0	0
580	T T	1	58	1	0	0	3.11	6.7	1.56	3.86	1	1
581	T T	1	35	3	0	1	1.2	4.92	1.77	3.25	0	0
582	T T	2	65	1	0	1	0.98	5.37	1.77	2.96	0	0
583	T T	2	52	1	0	0	1.31	5.15	1.31	2.34	0	0
584	T T	1	45	1	0	0	1.6	4.9	1.46	4.34	0	1
585	T T	1	34	1	0	0	1.22	5.4	1.09	3.54	0	0
586	T T	1	31	1	0	0	0.51	4.5	1.25	1.13	0	0
587	T T	2	62	1	0	0	1.64	5.01	1.61	2.96	0	1
588	T T	1	68	1	0	1	1.75	4.59	1.18	2.34	0	1
589	G G	1	58	2	0	0	1.54	5.36	1.2	4.34	1	0
590	G T	1	56	1	0	0	1.65	4.87	1.2	1.91	1	0
591	G T	2	58	3	0	0	0.91	3.99	1.05	3.08	0	0
592	G T	2	65	1	0	0	2.45	5	1.05	3.6	0	0
593	G T	1	58	1	0	0	1.18	4.4	1.21	1.84	0	0
594	G T	1	64	1	1	0	1.89	4.71	1.21	2.26	0	0
595	T T	1	43	1	0	0	2.37	5.39	1.34	0.46	0	0
596	T T	1	65	1	0	0	1.36	4.98	1.34	4.84	0	0
597	T T	2	59	1	0	0	3.26	4.86	1.34	3.58	0	0
598	G T	1	65	1	0	0	0.93	5.48	1.34	3.58	1	0
599	T T	1	58	1	0	0	2.37	4.86	1.34	2.43	1	0
600	T T	1	65	1	0	0	3.12	5.4	1.34	3.63	0	0
601	T T	2	67	1	0	0	1.6	5.05	1.42	2.62	0	1
602	G T	1	60	1	0	1	3.61	4.3	1.65	3.57	0	0
603	G T	1	56	1	0	0	1.66	4.43	1.31	1.96	0	0
604	G T	1	51	1	0	0	0.91	5.49	1.2	1.56	0	0
605	G T	2	70	1	0	0	1.99	4.86	1.2	1.96	0	0
606	G T	2	48	2	0	0	2.18	4.89	1.59	2.19	0	0
607	T T	2	57	1	0	0	3.37	5.13	1.22	1.72	0	0
608	G T	2	48	1	0	0	4.21	5.26	0.59	2.12	0	0
609	G T	2	53	3	0	0	2.34	4.17	1.13	2.53	0	0
610	G T	1	62	1	0	0	0.62	4.32	1.68	2.52	0	0
611	T T	2	54	1	0	0	2.4	5.52	1.68	0.7	0	0
612	T T	1	59	1	0	0	0.98	4.35	1.48	0.87	0	0
613	G T	1	40	3	1	1	0.97	5.16	1.9	0.86	0	0
614	G T	1	50	1	0	0	1.64	4.91	2.22	1.85	0	0
615	G T	1	54	1	0	0	1.42	3.5	1.07	1.63	1	0
616	G T	1	38	2	0	0	0.75	4.56	1.07	2.13	1	0
617	T T	1	42	1	0	0	1.39	4.53	1.07	1.67	1	0
618	T T	2	59	3	0	0	1.59	5.15	1.52	4.67	0	0
619	T T	1	37	3	0	1	2.53	4.83	1.46	4.57	0	1
620	T T	1	65	3	0	0	3.94	6.31	1.36	1.28	1	1
621	G T	1	64	1	0	0	1.42	5.8	1.39	1.65	0	0
622	T T	1	30	1	0	0	1.56	4.03	1.39	3.1	0	0
623	G T	1	56	1	1	1	1.78	5.21	0.43	1.59	1	0
624	G T	2	61	1	0	0	1.69	4.84	0.84	2.05	0	1
625	T T	1	53	1	0	0	1.26	5.1	1.23	1.74	1	1
626	T T	2	56	1	0	0	1.46	5.78	0.86	1.2	0	0
627	T T	1	57	1	1	1	1.78	4.31	1.03	1.45	1	0
628	T T	2	57	3	0	0	1.36	6.88	0.68	2.98	0	0
629	G T	2	59	2	0	0	1.43	4.39	1.12	2.02	0	0
630	T T	2	59	2	0	0	3.43	4.57	0.99	3.45	1	0
631	G T	2	56	1	0	0	4.75	5.54	0.84	3.75	1	0
632	G T	1	64	1	0	0	1.8	4.39	1.23	6.7	1	0
633	G T	2	65	1	0	0	1.14	4.84	0.86	3.75	0	0
634	T T	1	29	1	0	0	1.58	4.74	1.03	3.39	1	0
635	G T	1	53	1	0	1	1.16	4.92	0.68	3.85	0	0
636	T T	2	57	2	0	0	2.02	4.59	1.12	3.08	0	0
637	G T	1	36	3	0	0	1.45	5.13	0.99	1.91	0	0
638	G T	1	65	1	0	0	0.85	4.71	0.66	3.22	0	0
639	T T	2	65	1	0	0	1.17	5.54	1.12	3.04	0	0
640	G T	1	50	2	0	0	1.6	5.7	1.25	4.13	1	0
641	T T	1	65	1	0	0	1.28	6.24	0.95	5.03	1	0
642	G T	1	47	1	1	1	0.91	4.34	1.2	3.1	1	0
643	T T	1	65	2	0	1	1.25	4.78	0.97	3.56	0	0
644	T T	1	40	2	1	1	5.31	7.83	0.49	3.97	0	0
645	G T	1	39	1	1	1	1.68	4.37	0.96	2.97	0	0
646	G T	1	38	1	0	0	2.59	5.31	0.89	3.66	0	0
647	T T	1	66	2	0	0	1.61	4.45	1.3	2.56	0	0
648	G T	1	42	2	1	1	1.9	5.39	0.8	3.6	0	0
649	T T	1	52	1	1	1	0.68	4.62	0.59	3.36	0	0
650	T T	1	42	3	0	0	1.34	5.47	1.07	4.13	0	0
651	T T	1	39	1	1	0	1.76	5.66	0.76	4.55	0	0
652	T T	1	61	1	0	0	1.83	6.31	1.11	3.52	0	0
653	T T	1	65	1	0	0	1.31	4.73	1.18	3.29	0	0
654	G T	1	25	2	0	0	2.56	6.01	1.02	4.5	0	0
655	T T	1	39	1	1	1	3.03	4.58	0.64	3.22	0	0
656	G T	2	40	2	0	0	1.04	3.67	1.07	5.27	0	1
657	T T	2	70	1	0	0	2.37	5.41	0.94	4	0	0
658	T T	2	65	3	0	0	1.06	5.36	0.84	4.3	0	0
659	G T	1	38	3	1	1	0.72	5.47	1.02	3.27	0	0
660	G T	1	31	3	0	0	1.95	5.37	1.05	3.73	0	0
661	G T	2	37	1	0	0	1.38	4.67	0.83	4.53	0	0
662	T T	1	37	1	0	0	1.51	5.82	0.96	4.37	0	0
663	T T	1	52	1	0	0	0.97	5.79	1.18	4.42	0	0
664	T T	2	62	1	0	0	0.82	6.38	1.54	4.66	1	1
665	T T	2	36	1	0	0	1.36	6.16	1.02	4.87	0	1
666	T T	1	65	1	1	1	1.83	4.77	0.86	3.28	1	0
667	T T	2	55	1	0	0	1.14	5.59	1.18	4.18	0	0
668	G T	1	66	1	0	0	1.73	5.19	1.02	3.86	1	0
669	T T	2	64	1	0	0	2.25	4.34	0.75	3.25	0	0
670	T T	2	50	3	0	0	0.57	4.56	1.01	2.96	0	0
671	G T	1	49	1	1	1	1.48	4.2	0.65	2.34	0	0
672	G T	2	49	1	0	0	1.89	6.01	1.28	4.34	1	0
673	T T	2	57	1	0	0	3.24	5.23	1.04	3.54	0	0
674	G T	2	66	1	0	0	2.13	4.84	1.27	1.13	0	1
675	T T	2	53	3	0	0	1.4	3.83	1.28	1.91	0	1
676	T T	1	70	3	0	0	1.16	5.31	1.7	3.08	0	1
677	T T	1	57	1	0	0	5.16	10.54	1.35	3.6	0	1
678	T T	2	47	1	0	0	1.4	5.35	1.28	1.91	0	0
679	T T	1	62	1	0	0	1.71	5.64	1.7	3.08	1	0
680	G G	2	46	1	0	0	5.16	9.34	1.35	3.6	1	0
681	T T	1	48	3	0	0	1.25	5.21	1.59	1.84	1	0
682	T T	2	61	1	0	0	2.31	4.9	1.59	2.26	0	1
683	T T	2	30	1	0	0	1.17	5.67	1.26	0.46	0	0
684	T T	2	56	1	0	0	2.13	8.45	1.49	4.84	1	0
685	T T	2	53	1	0	0	1.42	5.29	1.65	3.58	0	0
686	T T	2	63	1	0	0	1.692	5.64	1.65	3.58	0	0
687	T T	1	60	1	0	0	0.937	4.72	1.64	2.43	0	0
688	T T	2	58	1	1	0	1.61	6.13	1.76	3.63	1	0
689	G G	2	56	3	0	0	3.1	4.84	1.35	2.62	0	0
690	G T	2	59	1	1	0	1.1	6.38	1.6	3.57	1	0
691	T T	2	41	1	0	0	0.61	4.86	1.3	1.96	0	0
692	T T	2	57	1	0	0	0.73	4.91	1.33	1.56	0	0
693	G T	2	56	1	0	0	0.85	3.87	1.52	1.96	0	1
694	G T	2	55	1	0	0	1.38	4.3	1.48	2.19	0	0
695	T T	2	65	1	0	0	1.36	4.38	1.35	1.72	0	0
696	T T	2	63	1	0	0	1.17	3.92	1.26	2.12	1	0
697	T T	2	56	1	0	0	2.22	5.18	1.64	2.53	0	0
698	T T	1	61	1	0	0	1.07	4.17	1.16	2.52	0	0
699	G T	1	64	1	0	0	2.16	3.29	1.6	0.7	1	0
700	T T	1	54	1	0	0	2.35	4.13	1.2	0.87	1	0
701	T T	1	64	1	0	0	2.09	4.85	1.16	0.86	0	0
702	T T	1	50	3	0	0	0.61	2.97	1.16	0.86	1	0
703	T T	2	60	1	0	0	3.94	5.2	1.3	1.63	1	0
704	T T	1	65	1	0	0	1.41	4.29	4.23	2.13	0	0
705	T T	1	65	1	0	0	2.85	4.82	1.2	1.67	1	0
706	G T	2	50	1	1	0	0.87	6.77	1.7	4.67	0	0
707	T T	2	56	1	1	0	2.61	7.51	1.75	4.57	0	1
708	T T	1	60	1	1	0	1.27	5	1.2	1.28	1	0
709	T T	1	60	1	0	0	1.07	3.59	1.45	1.65	0	0
710	T T	2	58	1	0	0	0.71	5.14	1.6	3.1	1	0
711	T T	1	57	1	0	0	0.76	3.43	1.49	1.59	0	0
712	G T	2	47	1	0	0	6.31	4.69	1.3	2.05	1	0
713	T T	2	52	1	0	0	1.29	3.78	1.45	1.74	1	1
714	T T	1	42	1	0	0	2.32	4.58	1.32	1.2	1	0
715	G T	1	62	1	0	0	0.88	4.55	1.45	1.45	1	0
716	T T	2	64	1	0	0	1.09	5.1	1.63	2.98	1	1
717	T T	2	48	3	0	0	0.9	3.63	1.2	2.02	0	0
718	T T	1	60	1	0	0	1.76	4.25	1.51	1.94	1	0
719	T T	1	65	1	0	0	0.79	4.99	1.46	0.8	0	0
720	T T	1	64	3	0	0	0.81	5.34	1.2	1.59	0	0
721	T T	2	58	1	1	0	2.62	4.99	1.71	1.76	0	0
722	T T	1	57	1	0	0	2.3	3.54	1.2	1.29	0	0
723	G T	2	65	1	0	0	2.56	4.68	1.78	1.73	0	0
724	T T	1	68	1	0	0	0.81	5.61	1.2	1.8	0	0
725	G G	2	62	3	0	0	2.23	4.82	1.69	4.16	0	0
726	T T	2	52	1	0	0	1.99	5.1	1.7	3.01	0	0
727	G T	2	61	1	0	0	1.05	5.71	1.69	3.54	0	0
728	T T	2	64	1	0	0	0.59	3.66	1.19	2.2	0	0
729	G T	1	44	1	0	0	1.26	6.1	1.2	1.78	0	0
730	T T	1	59	1	0	1	1.64	5.16	1.7	2.71	1	0
731	T T	2	56	1	0	0	1.51	3.85	1.36	1.8	1	1
732	T T	2	34	2	0	0	1.39	4.6	1.39	1.57	0	0
733	T T	2	53	1	0	0	1.07	5.09	1.65	2.9	1	0
734	T T	1	42	1	0	0	1.6	4.82	1.22	1.95	0	0
735	T T	2	55	1	0	0	2.38	5.29	1.52	2.01	0	0
736	T T	2	57	1	0	0	1.48	4.71	1.41	2.34	1	1
737	G T	2	58	1	0	0	0.99	5.91	1.65	3.39	0	0
738	G T	1	62	1	0	0	1.1	5.49	1.7	3.29	1	0
739	T T	1	50	1	0	0	0.61	5.49	1.7	3.29	0	0
740	T T	2	58	1	0	0	0.73	5.2	1.36	0.92	1	0
741	T T	2	57	1	0	0	0.96	4.54	1.21	1.73	1	0
742	G T	1	49	1	0	0	0.96	5.34	1.21	1.73	1	0
743	G T	1	77	1	0	0	1.52	3.74	1.34	1.7	1	1
744	G T	1	58	1	0	0	1.52	3.91	1.34	1.7	0	0
745	T T	2	77	1	0	0	1.88	5.2	2.11	2.23	1	0
746	T T	1	68	1	0	0	0.87	5.47	1.32	1.7	1	0
747	G T	2	44	1	0	0	0.7	4.83	1.4	2.6	0	0
748	T T	1	56	1	0	0	1.22	5.34	1.62	3.05	1	0
749	T T	2	45	1	0	0	1.05	5.2	1.37	1.36	0	0
750	T T	2	49	1	0	0	1.11	4.75	1.61	2.63	0	1
751	T T	1	71	1	0	0	1.51	6.08	1.78	3.61	0	0
752	T T	2	58	1	0	0	1.04	5.8	1.72	3.44	0	0
753	T T	1	62	1	0	0	2.03	4.5	1.62	1.95	0	0
754	T T	2	60	1	0	0	2.03	4.5	1.62	1.95	0	0
755	G T	1	58	1	0	0	1.14	5.48	1.31	1.75	0	0
756	G T	2	55	2	0	0	2.64	4.6	1.57	1.66	0	0
757	T T	2	48	1	0	0	4.12	5.15	1.38	1.45	1	0
758	G T	2	77	1	0	0	4.03	4.53	1.63	1.83	1	0
759	T T	1	67	1	0	0	1.06	4.75	1.36	1.49	1	0
760	T T	2	62	1	0	0	0.82	5.22	1.2	1.61	0	0
761	T T	2	45	2	0	0	1.43	4.63	1.2	1.12	0	0
762	T T	2	59	1	0	0	1.3	4.76	1.6	3.2	1	0
763	T T	2	56	1	0	0	1.62	4.86	1.38	2.64	0	0
764	T T	2	40	1	0	0	1.21	4.62	1.2	1.84	0	0
765	T T	2	65	1	0	0	0.96	4.51	1.2	2.42	1	0
766	T T	2	60	1	0	0	1.28	4.93	1.2	2.42	1	0
767	T T	1	37	1	0	0	1.62	5.04	1.2	2.42	1	0
768	T T	2	44	3	0	0	0.91	4.64	1.4	2.5	0	0
769	T T	1	52	1	0	0	0.85	4.69	1.39	2.25	0	0
770	G T	1	39	1	0	0	1.27	3.91	1.39	1.73	0	0
771	G T	1	58	1	0	0	0.81	4.95	1.69	1.92	0	0
772	G T	2	65	1	0	0	1.05	4.67	1.42	2.57	0	0
773	G T	1	69	1	0	0	1.09	5.31	1.26	2	0	0
774	T T	1	62	1	0	0	1.12	3.96	1.2	2.25	1	0
775	T T	2	57	1	0	0	0.76	4.45	1.68	2.32	1	0
776	G T	2	66	1	1	0	1.34	6.3	1.7	3.99	1	0
777	T T	2	56	1	1	0	1.75	6.43	1.51	3.91	0	0
778	G T	2	51	1	0	0	0.48	3.54	1.32	1.87	0	0
779	T T	1	45	1	0	0	1.3	6.65	1.36	4.69	0	0
780	T T	2	63	1	0	0	0.83	5.23	1.6	3.25	0	0
781	T T	2	57	1	0	0	1.78	4.82	1.42	0.49	0	0
782	G T	1	48	1	0	0	0.91	3.94	1.29	2.06	0	0
783	T T	1	56	1	0	0	1.22	4.44	1.69	2.19	1	0
784	T T	2	63	1	0	0	0.91	4.72	1.5	1.57	0	0
785	T T	1	57	1	0	0	0.77	5.41	1.74	3.32	0	0
786	T T	2	44	1	0	0	2.41	4.09	1.29	1.71	0	0
787	T T	1	68	1	0	0	2.83	11.3	1.69	8.3	0	1
788	T T	2	62	3	0	0	0.95	4.9	1.7	2.76	0	0
789	T T	1	62	1	0	0	1.65	5.19	1.61	3.02	1	0
790	T T	1	60	1	0	0	1.06	5.28	1.7	1.96	0	1
791	G T	2	63	1	0	0	4.21	6.5	1.46	1.86	0	0
792	T T	2	65	1	0	0	1.17	5.47	1.75	3.18	1	0
793	G T	1	58	1	0	0	1.19	5.23	1.36	3.23	0	0
794	T T	1	35	1	0	0	0.77	3.91	1.19	2.09	0	0
795	G T	2	60	1	0	0	1.69	4.35	1.39	2.39	1	0
796	G T	2	63	1	0	0	2.1	4.74	1.5	2.64	1	0
797	G T	2	58	1	0	0	0.92	3.99	1.49	2.08	0	0
798	T T	2	59	2	0	0	1.01	4.61	1.41	2.12	0	1
799	G G	2	58	1	0	0	1.68	4.9	1.6	2.53	0	0
800	G T	2	60	1	0	0	2.43	5.82	1.76	2.95	1	0
801	G T	1	64	1	0	0	1.24	2.83	1.25	0.73	1	0
802	T T	2	63	1	0	0	1.62	4.56	1.23	2.49	0	1
803	G T	2	67	1	0	0	1.03	7.32	1.74	3.5	0	0
804	T T	2	56	3	0	0	3.36	5.71	1.74	3.5	0	0
805	T T	1	68	1	0	1	1.17	4.22	1.32	2.36	0	0
806	T T	2	51	1	0	0	1.1	3.75	1.32	1.39	0	0
807	T T	2	63	1	0	0	0.92	2.95	1.28	0.5	0	0
808	T T	2	56	1	0	0	1.64	5.46	1.64	3.31	0	0
809	G T	2	40	2	0	0	0.89	5.64	1.7	3.53	0	0
810	T T	2	71	3	0	0	1.04	3.98	1.53	1.97	0	0
811	T T	1	53	1	0	1	3.89	5.26	0.8	3.3	0	0
812	G T	1	55	1	0	1	1.56	5.32	1.13	3.27	0	0
813	G T	2	59	1	0	0	2.45	4.54	1.14	2.85	0	0
814	G T	2	62	1	0	0	1.45	5.36	1.06	3.9	0	0
815	G T	2	76	1	0	0	2.16	4.62	1.05	2.36	0	0
816	T T	1	33	2	0	0	3.91	4.56	0.81	3.02	0	0
817	T T	1	31	2	0	0	0.61	4.24	1.47	2.08	0	0
818	T T	1	80	1	0	0	1.09	3.81	0.89	3.06	0	0
819	T T	2	85	1	0	0	1.17	5.46	1.01	4.01	0	0
820	G T	1	60	1	0	0	1.18	5.32	0.89	2.1	0	0
821	T T	1	46	1	0	0	1.75	4.8	1.08	2.96	0	0
822	T T	1	48	1	0	0	1.14	4.51	0.78	2.05	0	0
823	G T	1	50	1	1	0	0.79	3.96	1.12	2.68	0	0
824	G T	1	37	1	1	1	1.03	4.94	1.02	2.31	0	0
825	T T	1	55	1	1	1	1.55	3.8	1.26	1.3	0	0
826	T T	2	69	1	0	0	0.79	4.64	1	2.63	0	0
827	T T	2	53	2	0	0	1.36	4.79	16.09	2.53	0	0
828	T T	1	57	1	0	1	1.09	3.86	0.71	2.03	0	0
829	G T	1	75	1	0	1	1.31	4.84	1	1.9	0	0
830	T T	2	70	1	0	0	1.88	4.79	1.27	2.92	0	0
831	T T	1	59	1	0	0	1.24	5.11	1.01	2.68	0	0
832	T T	1	66	1	1	1	2.13	5.41	1	3.9	0	0
833	T T	1	63	1	0	0	0.85	3.96	0.93	2.82	0	0
834	G T	2	60	1	0	0	0.76	5.2	0.77	3.23	0	0
835	T T	2	51	2	0	0	0.93	5.6	1.26	4.09	0	0
836	T T	2	62	1	0	0	1.68	4.85	1.01	3.35	0	0
837	G T	2	63	1	0	0	1.79	5.4	1.46	3.43	0	0
838	G T	1	75	1	0	0	0.83	3.84	1.13	2.4	0	0
839	G T	1	77	1	0	0	0.91	3.95	1.1	2.63	0	0
840	T T	1	74	1	0	0	0.62	3.44	1	2.3	0	0
841	G T	1	57	1	0	1	5.77	4.91	0.8	2	0	0
842	T T	2	35	1	0	0	0.81	3.45	1.1	2.3	0	0
843	T T	2	82	1	0	0	1.36	4.74	0.79	3.02	0	0
844	G T	2	52	1	0	0	1.56	3.84	0.96	2.21	0	0
845	T T	1	33	2	0	0	1.67	3.78	0.93	2.26	0	0
846	T T	1	74	1	0	1	6.54	7.4	0.94	3.39	0	0
847	T T	2	52	1	0	0	1.24	3.74	0.99	2.15	0	0
848	T T	1	49	1	1	1	1.07	5.84	0.84	2.55	0	0
849	G G	2	70	1	0	0	1.73	5.12	0.99	4.26	0	0
850	T T	1	56	1	1	0	0.66	4.22	1.1	3	0	0
851	T T	1	62	1	0	0	1.16	4.56	0.72	3.14	0	0
852	T T	2	47	2	0	0	1.54	7.13	0.92	5.38	0	0
853	T T	1	70	1	1	0	5.12	4.76	0.76	1.8	0	0
854	T T	1	41	1	1	1	8.13	4.81	0.73	1.51	0	0
855	T T	2	60	1	0	0	0.55	4.51	1.09	2.66	0	0
856	G T	1	56	1	0	0	2.1	4.66	0.87	3.19	0	0
857	T T	2	62	1	0	0	1.64	4.95	0.86	2.12	0	0
858	G T	1	30	2	0	1	1.75	5.84	1.24	4.21	0	0
859	T T	1	63	1	0	0	1.85	5.4	0.93	2.74	0	0
860	T T	1	41	1	0	1	2.04	5.39	0.99	3.48	0	0
861	G T	1	72	1	1	0	1.16	5.11	1.06	3.4	0	0
862	T T	2	68	1	0	0	0.89	4.06	0.92	2.95	0	0
863	T T	1	51	1	0	1	1.69	5.03	0.73	1.83	0	0
864	G T	1	45	1	1	1	0.52	3.59	1.46	1.76	0	0
865	G T	1	64	1	0	1	1.59	5.47	0.79	3.96	0	0
866	T T	1	70	1	0	0	0.52	4.63	1.17	1.97	0	0
867	T T	1	67	1	0	0	1.69	6.58	1.45	4.44	0	0
868	G T	1	59	1	0	0	1.45	7.51	2.28	4.55	0	0
869	T T	2	48	2	0	0	0.73	4.75	1.48	3.09	0	0
870	T T	1	49	1	1	1	2.3	5.37	1.22	3.45	0	0
871	T T	2	58	1	0	0	1.56	5.98	1.54	3.82	0	0
872	T T	1	70	1	0	0	0.96	4.34	0.9	3.11	0	0
873	G T	2	48	1	0	0	1.87	4.84	0.95	3.2	0	0
874	T T	1	58	1	1	0	0.81	3.76	0.97	2.4	0	0
875	T T	2	74	1	0	0	1.79	4.37	1.25	2.61	0	0
876	T T	2	82	1	0	0	1.57	5.25	1.01	3.58	0	0
877	G T	1	80	1	0	0	0.76	4.85	1.18	3.41	0	0
878	T T	1	73	1	0	0	2.31	6.08	1.21	4.13	0	0
879	T T	2	80	1	0	0	1.8	4.78	0.8	1.67	0	0
880	T T	1	60	1	0	0	1.12	4.35	0.82	2.87	0	0
881	T T	1	63	1	0	1	0.61	5.43	1	1.49	0	0
882	T T	1	41	1	1	1	1.15	5.72	1.27	4.5	0	0
883	T T	2	79	1	0	0	2.23	4.74	0.89	3.18	0	0
884	G G	2	72	1	0	0	3.05	5.31	1.19	3.37	0	0
885	G T	2	80	1	0	0	2.42	4.8	0.79	3.26	0	0
886	T T	1	51	1	0	1	1.35	5.17	0.95	2.84	0	0
887	G T	1	72	1	0	0	1.2	5.32	1	3.2	0	0
888	G T	2	68	1	0	0	2.46	5.5	1.1	3.39	0	0
889	G T	2	50	2	0	0	1.91	4.68	0.95	2.9	0	0
890	T T	1	61	1	1	0	0.49	4.67	0.88	1.99	0	0
891	T T	1	74	1	1	0	0.77	4.32	1.14	2.25	0	0
892	T T	1	52	1	0	0	0.91	3.76	0.83	2.71	0	0
893	G T	2	56	1	0	0	4.51	5.71	0.88	4.02	0	0
894	T T	1	59	1	1	1	1.26	4.93	0.83	1.93	0	0
895	T T	2	83	1	0	0	1.89	5.16	1.21	3.52	0	0
896	G T	1	69	1	1	1	0.73	4.51	0.46	1.6	0	0
897	G T	1	56	1	0	0	2.12	5.37	0.73	2.13	0	0
898	T T	1	71	1	0	0	1.47	5.2	1	3.67	0	0
899	T T	2	80	1	0	0	0.73	4.31	1.19	2.21	0	0
900	T T	2	78	1	0	0	0.69	2.57	0.94	1.4	0	0
901	T T	2	69	1	0	0	1.96	5.2	0.96	3.3	0	0
902	T T	1	29	2	1	0	8.13	5.81			0	0
903	T T	1	65	1	0	0	1.04	5.42	1.15	3.31	0	0
904	T T	1	75	1	0	0	2.27	7.05	1.59	4.66	0	0
905	G T	2	65	1	0	0	1.45	4.31	0.98	2.76	0	0
906	T T	1	29	2	1	1	0.77	5.2	1	2.72	0	0
907	T T	1	64	1	1	1	1.27	4.78	1.02	3.49	0	0
908	T T	1	34	2	0	0	1.54	5.04	1.06	3.83	0	0
909	T T	1	76	1	0	0	0.88	4.5	1.19	2.8	0	0
910	T T	1	67	1	0	0	1.72	5.31	0.97	3.84	0	0

## Sheet: control-925
NO.	rs17222919	Sex	Age	Alcohol	Smokers	TG(mmol/L)	TC(mmol/L)	Hypertension	Diabetes
1	T T	1	50	0	0	3.1	4.46	0	0
2	G T	2	51	0	0	1.26	4.02	0	0
3	T T	2	46	0	0	0.68	3.46	0	0
4	G T	1	52	0	0	3.07	3.58	1	0
5	G T	2	64	0	0	1.94	4.62	0	0
6	T T	1	63	0	0	3.07	4	0	0
7	G T	2	59	0	0	1.04	3.94	0	0
8	T T	2	62	0	0	3.3	4.54	1	0
9	T T	1	56	0	0	1.31	3.72	0	0
10	T T	1	51	0	1	0.9	4	0	0
11	T T	2	46	0	0	1.37	4.63	0	0
12	T T	1	42	1	0	5.04	4.84	0	0
13	G T	2	57	0	0	2.52	4.05	0	0
14	T T	2	49	1	0	1.36	5.43	0	0
15	G T	1	70	0	0	1.12	4.56	0	0
16	G T	1	66	0	0	1.03	3.13	0	1
17	T T	2	53	0	0	0.62	5.29	0	0
18	T T	2	48	0	0	1.17	3.25	0	0
19	G T	1	61	0	0	1.03	4.59	0	0
20	T T	2	44	0	0	0.88	5.36	0	0
21	T T	1	54	1	0	3.15	5.54	1	0
22	G T	2	53	0	0	0.88	3.01	0	0
23	T T	1	55	0	0	0.58	4.53	0	0
24	T T	1	49	0	0	1.63	4.32	0	0
25	T T	2	46	0	0	1.47	6.31	0	0
26	G G	2	60	0	0	1.74	3.22	1	0
27	G T	2	55	0	0	1.32	5.58	1	0
28	G T	2	59	0	0	0.86	4.75	0	0
29	G T	1	51	0	0	1.1	3.75	1	0
30	G T	1	49	0	0	1.2	5.38	1	0
31	T T	1	48	0	0	2.38	3.14	1	0
32	T T	2	55	0	0	0.76	4.35	0	0
33	T T	2	49	0	0	0.72	4.25	0	0
34	G T	2	53	0	0	1.84	5.46	0	0
35	T T	1	49	0	0	1.26	3.59	0	0
36	T T	1	54	1	1	1.86	4.63	0	1
37	T T	2	55	0	0	3.4	4.01	0	0
38	T T	2	46	0	0	4.29	5.47	0	0
39	G T	1	53	0	1	1.8	5.45	0	0
40	T T	2	50	0	0	3.1	5.5	0	0
41	T T	1	48	0	0	2.75	4.12	0	0
42	T T	2	55	0	0	0.58	5.28	0	0
43	T T	2	57	0	0	1.02	5.54	0	0
44	G G	2	49	0	0	1.86	6.54	0	0
45	T T	2	43	1	0	2.77	4.69	0	0
46	T T	2	45	0	0	0.76	5.69	0	0
47	T T	2	47	0	0	1.18	4.83	0	0
48	T T	1	49	0	0	1.79	3.32	0	0
49	G T	2	50	0	0	0.98	4.11	0	0
50	T T	2	47	0	0	0.77	5.23	0	0
51	G T	1	48	0	0	0.64	6.32	0	0
52	G T	2	51	0	0	0.96	5.4	0	1
53	T T	2	52	0	0	1.35	5.81	0	0
54	T T	1	55	0	0	4.76	2.78	0	0
55	G T	2	65	0	0	1.56	3.9	1	0
56	G T	2	47	0	0	1.63	5.31	1	0
57	G T	2	54	0	0	2.85	4.56	0	0
58	G G	1	48	1	0	2.06	6.04	1	0
59	G T	2	54	0	0	2.91	3.35	0	0
60	T T	2	48	0	0	4.02	4.02	1	0
61	T T	2	46	0	0	2.41	4.03	0	0
62	T T	2	45	0	0	1.35	2.84	0	0
63	T T	1	48	0	0	1.82	5.11	0	0
64	T T	2	53	0	0	1.53	4.84	0	0
65	T T	1	56	0	0	1.44	5.85	0	0
66	T T	1	55	0	0	1.05	4.39	0	0
67	T T	2	47	0	0	2.34	5.14	0	0
68	G T	2	55	0	0	2.64	5.52	0	0
69	T T	1	54	0	1	1.24	3.02	0	0
70	T T	2	53	0	0	2.59	5.35	0	0
71	G G	1	47	0	0	0.99	5.1	1	0
72	T T	2	45	0	0	4.03	4.33	0	0
73	T T	1	46	0	0	1.95	5.7	0	0
74	G T	2	52	0	0	0.79	4.84	0	0
75	T T	1	48	0	0	1.58	5.35	1	0
76	T T	2	45	0	0	0.95	5.42	0	0
77	G T	1	52	0	0	2.71	6.01	0	0
78	T T	1	45	0	0	1.2	4.65	0	0
79	G T	2	50	0	0	1.44	2.33	0	0
80	G T	1	47	0	0	1.56	5.7	0	0
81	T T	2	49	0	0	0.73	4.84	0	0
82	G T	1	42	0	0	1.85	7.12	0	0
83	G G	2	45	0	0	1.09	5.12	1	0
84	T T	2	50	0	0	1.53	3.29	0	0
85	T T	1	46	0	0	1.81	5.09	0	0
86	T T	1	49	0	1	1.09	5.67	0	0
87	G T	2	46	0	0	1.65	4.48	0	0
88	T T	1	51	0	0	0.89	6.3	0	0
89	G T	2	53	0	0	1.01	5.51	0	0
90	G T	1	57	0	0	0.79	4.92	0	0
91	T T	2	49	0	0	1.07	7.25	0	0
92	G G	2	45	0	0	1.86	3.43	0	0
93	T T	1	57	1	1	7.66	4.58	1	1
94	G T	2	45	0	0	2.29	5.47	0	0
95	G T	1	69	0	0	1.95	4.02	0	0
96	T T	2	72	0	0	1.35	5.54	0	0
97	T T	2	67	1	0	3.14	2.86	0	0
98	G T	1	51	0	0	4.78	4.33	0	0
99	T T	2	42	0	0	1.52	5.23	0	0
100	T T	2	48	0	1	1.61	4.88	0	0
101	T T	2	61	0	0	0.96	5.05	0	0
102	T T	2	52	0	0	1.95	3.87	1	0
103	G T	2	55	0	0	1.9	6.38	0	0
104	G T	2	60	0	0	1.07	7.17	0	0
105	T T	2	50	0	0	1.03	4.66	0	0
106	G T	1	47	0	0	1.3	6.12	1	0
107	T T	2	60	0	0	0.91	4.58	0	0
108	T T	2	50	1	0	2.08	3.33	0	0
109	T T	2	48	0	0	1.4	5.22	0	1
110	T T	2	49	0	0	1.15	6.41	0	0
111	T T	2	48	0	0	1.25	6.72	0	0
112	T T	1	55	0	0	2.78	3.36	0	0
113	T T	1	56	0	0	0.47	3.83	0	0
114	T T	1	46	0	0	0.83	4.04	1	0
115	G T	2	64	0	0	1.71	5.41	0	0
116	T T	1	47	0	0	2.35	4.5	0	0
117	T T	1	51	0	1	1.82	3.92	0	0
118	T T	2	48	0	0	1.89	5.13	0	0
119	T T	2	55	0	0	1.17	4.96	0	0
120	T T	1	55	0	0	4.78	5.69	0	0
121	T T	1	49	1	1	1.3	6.33	0	0
122	T T	1	50	0	0	2.73	3.15	0	0
123	T T	1	49	0	0	0.47	4.21	0	0
124	T T	1	45	0	0	2.83	3.25	1	0
125	T T	1	47	0	1	1.35	4.89	0	0
126	G G	2	45	0	0	0.67	4.32	0	0
127	T T	2	54	0	0	0.76	4.42	1	0
128	T T	1	52	0	0	1.82	5.68	0	0
129	T T	1	58	0	0	1.18	3.57	0	0
130	T T	1	55	0	0	2	5.75	0	0
131	T T	2	56	0	1	0.71	5.27	0	0
132	G T	1	54	1	1	4.56	3.01	0	0
133	G T	1	55	0	0	1.94	5.13	1	0
134	G T	1	42	0	1	3.51	6.07	0	0
135	T T	1	50	1	0	3.52	4.89	0	0
136	T T	1	49	0	0	2.18	4.32	1	0
137	G T	1	65	0	1	1.8	5.68	0	0
138	T T	2	53	0	0	1.27	5.02	0	0
139	T T	1	52	0	1	1.1	4.81	0	0
140	T T	1	59	0	0	3.44	5.75	0	0
141	G T	1	52	1	0	1.8	6.41	1	0
142	T T	1	48	0	1	1.38	3.02	0	0
143	T T	1	73	1	0	2.5	5.94	0	0
144	T T	1	55	0	0	0.51	5.49	0	0
145	G T	2	48	0	0	1.08	4.2	0	0
146	T T	1	54	1	1	2.39	6.08	0	0
147	T T	1	48	0	0	1.42	3.31	1	0
148	T T	1	57	0	0	0.69	4.29	0	0
149	G T	1	55	0	0	1.23	6.81	0	0
150	T T	2	56	0	0	2.7	4.18	0	0
151	G T	1	55	0	0	0.73	3.78	0	0
152	T T	2	46	0	0	1.04	5.45	0	0
153	T T	1	66	0	0	1.35	3.49	0	0
154	G T	2	77	0	0	1.04	5.02	0	0
155	G T	2	49	0	0	0.88	5.63	0	0
156	G T	2	47	0	0	4.08	3.51	1	0
157	T T	1	46	0	0	1.26	5.33	0	0
158	T T	2	58	0	0	1.78	6.47	0	0
159	G T	1	49	0	0	0.79	5.82	0	0
160	G T	1	54	1	1	1.53	4.31	0	0
161	T T	1	50	0	1	3.08	4.62	0	0
162	G T	1	60	0	0	0.89	3.04	0	0
163	T T	1	45	1	1	1.02	4.14	0	0
164	G T	1	58	1	0	2.36	4.53	0	0
165	G T	1	52	0	0	1.46	4.56	0	0
166	G T	2	47	0	0	0.82	5.08	0	0
167	T T	1	52	0	0	0.76	5.12	0	0
168	T T	2	55	0	0	1.27	4.52	0	0
169	T T	2	47	0	0	1.34	4.46	0	0
170	G T	1	55	0	0	2.8	4.32	0	0
171	G T	1	76	0	0	0.73	4.16	0	0
172	G T	1	58	0	0	1.68	4.56	0	0
173	T T	1	53	0	0	2.05	5.93	0	0
174	T T	1	47	1	0	2.25	2.78	0	0
175	T T	1	55	0	0	1.79	4.25	1	0
176	G G	1	48	0	0	0.86	5.19	0	0
177	T T	2	61	0	0	0.72	4.04	0	0
178	T T	2	65	1	0	1.02	4.05	0	0
179	G G	1	45	1	0	1.23	5.05	0	0
180	T T	1	48	1	0	1.06	6.84	0	0
181	G T	1	55	0	0	3.6	4.63	0	0
182	T T	1	53	0	0	1.09	4.33	0	0
183	T T	1	58	1	1	1.93	5.01	0	0
184	T T	1	43	0	0	1.96	3.5	0	0
185	T T	2	51	0	0	1.4	4.97	0	0
186	T T	2	53	0	0	0.83	3.81	0	0
187	T T	1	48	1	1	1.09	5.82	0	0
188	T T	1	49	1	0	2.43	3.19	0	0
189	T T	1	46	1	0	5.23	4.64	0	0
190	G T	2	59	0	0	2.87	3.96	1	0
191	T T	1	47	0	0	1	3.51	0	1
192	T T	2	46	0	0	2.01	5.03	0	0
193	T T	2	64	0	0	1.08	3.03	0	0
194	T T	2	46	0	0	1.1	4.66	1	0
195	G T	1	48	0	1	1.19	3.2	0	1
196	G T	2	46	0	0	2.3	5.46	0	0
197	T T	1	55	0	1	0.51	3.05	0	0
198	T T	1	46	0	0	1.22	4	1	0
199	G T	1	60	0	1	1.11	5.14	0	0
200	G T	2	47	0	0	4.4	6.45	0	0
201	T T	2	54	0	0	1.35	2.86	0	0
202	T T	1	55	0	0	1.7	3.32	0	0
203	T T	1	49	0	0	1.41	4.53	0	0
204	T T	1	56	0	0	1.2	5.54	0	0
205	T T	2	55	0	0	2.07	4.24	0	1
206	G G	2	46	0	0	1.52	5.55	0	0
207	G T	2	46	0	0	1.61	4.1	0	0
208	T T	1	55	0	1	1.61	4.09	1	0
209	G T	2	47	1	0	0.96	2.98	0	0
210	T T	1	60	1	1	2.17	5.73	0	0
211	T T	2	54	1	0	3.1	4.94	0	0
212	G T	1	36	0	0	1.2	5.3	0	1
213	T T	2	60	0	0	1.9	4.21	0	0
214	G T	1	54	0	0	1.42	4.5	0	0
215	T T	1	49	0	0	2.51	5.07	1	1
216	T T	2	73	0	0	1.07	4.45	0	0
217	G G	1	47	0	1	1.21	4.19	0	0
218	T T	2	46	0	0	1.03	6.87	0	0
219	G T	1	54	0	0	1.64	4.48	1	0
220	T T	2	55	0	0	0.91	3.7	0	0
221	T T	1	54	0	0	1.58	3.83	0	0
222	G T	1	55	0	1	1.93	3.48	0	0
223	T T	2	66	0	0	2.08	4.04	0	0
224	G T	1	72	0	0	1.04	6.14	0	0
225	T T	1	53	0	0	2.18	4.01	0	0
226	T T	1	51	1	0	0.91	4.51	0	0
227	T T	1	52	0	0	2.09	3.03	0	0
228	T T	2	48	0	0	1.15	4.32	0	0
229	T T	2	46	0	0	1.25	4.85	0	0
230	T T	2	53	0	0	0.83	3.02	0	0
231	T T	2	54	0	0	2.87	5.28	0	0
232	T T	2	68	0	0	1.86	4.96	0	0
233	T T	2	54	0	0	0.51	4.09	0	0
234	T T	1	46	0	0	1.23	3.58	0	0
235	G T	1	55	1	0	0.93	3.65	1	0
236	G G	2	46	0	0	1	3.7	0	0
237	T T	1	51	0	0	0.87	5.81	0	0
238	T T	1	57	0	0	0.88	3.55	1	0
239	T T	2	58	0	0	1.4	3.64	0	0
240	G T	1	55	0	0	3.36	3.14	1	0
241	T T	1	50	0	0	1.42	4.11	1	0
242	G G	1	47	0	0	2.51	3.38	0	0
243	T T	2	52	0	0	1.28	6.01	0	0
244	T T	2	58	0	0	1.33	4.21	0	0
245	T T	1	59	0	0	2.33	5.22	0	0
246	G T	1	51	1	1	2.25	4.06	0	0
247	T T	2	55	0	0	1.08	4.45	0	0
248	T T	2	46	0	0	1.32	5.57	0	0
249	T T	2	54	1	0	2.59	4.59	0	0
250	G T	1	60	0	0	0.9	2.83	0	0
251	T T	2	48	0	0	1.46	3.7	0	0
252	T T	2	55	0	0	1.04	5.06	0	0
253	T T	1	42	0	0	1.51	4.46	0	0
254	T T	2	50	0	0	1.02	3.02	0	0
255	T T	1	30	0	1	1.41	3.39	1	1
256	G T	2	37	0	0	1.01	4.03	0	0
257	G T	1	33	0	0	1.18	4.01	0	0
258	T T	1	42	0	0	3.21	6.63	0	0
259	G T	1	35	0	0	1.01	4.29	0	1
260	T T	2	50	0	0	0.61	6.78	0	0
261	T T	2	39	0	0	3.26	5.84	0	0
262	G T	1	48	0	0	0.57	4.1	0	0
263	G T	2	64	0	0	0.78	5.81	0	0
264	G T	2	42	0	0	0.89	5.4	0	0
265	T T	2	48	0	0	1.08	5.28	0	0
266	G T	2	53	0	0	0.67	5.07	0	0
267	T T	2	29	0	0	0.79	6.4	0	0
268	G T	2	36	0	0	1.03	3.45	0	0
269	T T	1	50	0	0	7.47	5.58	0	0
270	T T	1	54	0	0	1.06	5.26	0	0
271	T T	2	45	0	0	0.61	4.34	0	0
272	T T	2	55	0	0	3.26	4.79	0	0
273	T T	2	46	0	0	1.47	3.11	0	0
274	G T	1	36	0	0	1.53	4.95	0	0
275	T T	1	25	0	0	1.21	6.51	0	0
276	T T	2	27	0	0	1.69	2.97	0	0
277	T T	1	50	0	0	1.05	6	0	0
278	T T	2	46	0	0	1.41	5.35	0	0
279	T T	2	42	0	0	0.89	4.93	0	0
280	T T	1	43	0	0	1.03	4.8	0	0
281	T T	2	58	0	0	1.67	5.98	1	0
282	G T	2	53	0	0	1.03	5.85	0	0
283	T T	1	49	0	0	1.15	4.49	0	0
284	G T	2	57	0	0	0.67	3.09	0	0
285	T T	2	36	0	0	0.43	5.38	0	0
286	T T	2	50	0	0	0.82	4.32	0	0
287	T T	1	26	0	0	0.93	4.85	0	0
288	T T	1	25	0	0	3.96	6.05	0	0
289	T T	1	36	0	0	1.28	5.27	0	0
290	T T	2	50	0	0	0.64	4.13	0	0
291	G T	2	36	0	0	1.02	2.87	0	0
292	T T	1	35	0	0	1.85	5.34	0	0
293	T T	1	38	0	0	1.35	6	0	0
294	T T	1	56	0	0	2.94	4.98	0	0
295	T T	1	39	0	0	2.53	4.91	0	0
296	G G	2	37	0	0	1.36	5.43	0	0
297	G G	1	32	0	0	1.11	3.01	0	0
298	T T	2	38	0	0	0.53	5.02	0	0
299	G T	2	45	0	0	0.86	4.12	0	0
300	G G	1	52	0	0	1.79	6.06	0	0
301	G T	1	50	0	0	2.54	4.34	0	0
302	T T	2	52	0	0	1.47	4.01	0	0
303	T T	2	46	0	0	0.76	5.47	0	0
304	G T	2	37	0	0	1.22	4.98	0	0
305	G T	2	55	0	0	2.4	3.21	0	0
306	T T	1	57	0	0	0.71	3.53	0	0
307	T T	1	62	0	0	2.77	4.19	0	0
308	T T	1	70	0	0	1.47	5.27	0	0
309	G T	1	46	0	0	2.51	3.18	0	0
310	T T	1	60	0	0	1.55	3.03	0	0
311	G G	1	39	0	0	2.11	4.32	0	0
312	T T	2	53	0	0	1.19	5.31	0	0
313	G G	1	58	0	0	1.31	4.31	0	0
314	T T	1	35	0	0	1.73	3.71	0	0
315	T T	2	52	0	0	1.19	4.01	0	0
316	T T	1	43	0	0	1.94	4.21	0	0
317	T T	1	37	0	0	3.3	5.64	0	0
318	G T	1	49	0	0	1.46	3.37	0	0
319	T T	1	47	0	0	1.15	5.61	0	0
320	G T	2	46	0	0	1.19	4.72	0	0
321	T T	1	53	0	0	1.52	5.25	0	0
322	T T	1	56	0	0	2.67	4.13	0	0
323	T T	1	55	0	0	2.66	6.21	0	0
324	T T	1	53	0	0	3.07	5.47	0	0
325	G T	2	54	0	0	0.68	5.68	0	0
326	T T	1	49	0	0	3.07	4.01	0	0
327	G T	1	48	0	0	1.89	5.53	0	0
328	T T	1	55	0	0	0.64	5.42	0	0
329	T T	2	57	0	0	2.9	4.17	0	0
330	G T	1	55	0	0	1.04	6.52	0	0
331	T T	1	58	0	0	1.12	4.06	0	0
332	G T	1	50	0	0	1.03	5.46	0	0
333	G T	2	51	0	0	1.04	4.23	0	0
334	T T	1	55	0	0	1.53	5.41	0	0
335	G T	1	39	0	0	3.04	3.52	1	0
336	T T	1	64	0	0	1.11	3.12	0	0
337	G T	2	51	0	0	1.8	4.79	0	0
338	T T	1	46	0	0	1.03	3.21	0	0
339	G T	1	43	0	0	1.1	5.54	0	0
340	T T	1	48	0	0	1.2	4.05	1	0
341	G T	1	53	0	0	2.38	5.33	0	0
342	G T	2	50	0	0	1.37	2.89	0	0
343	T T	1	54	0	0	1.26	5.58	0	0
344	G T	2	48	0	0	2.19	4.43	0	0
345	G T	2	45	0	0	1.36	2.9	0	0
346	G G	1	44	0	0	1.86	3.36	0	0
347	T T	1	33	0	0	1.8	4.37	0	0
348	T T	1	34	0	0	2.7	3.41	0	0
349	G T	2	35	0	0	0.62	5.43	0	0
350	G T	1	58	0	0	1.89	5.09	0	0
351	G T	2	62	0	0	1.17	4.06	0	0
352	G T	2	48	0	0	1.5	5.32	0	0
353	T T	1	53	0	0	0.64	5.54	0	0
354	T T	2	55	0	0	0.88	2.94	0	0
355	T T	2	55	0	0	1.47	4.83	0	0
356	T T	1	50	0	0	4.76	2.15	0	0
357	G T	1	63	0	0	3.01	3.28	0	0
358	T T	2	44	0	0	1.74	3.41	0	0
359	T T	2	23	0	0	1.32	6.32	0	0
360	G T	2	43	0	0	0.86	5.81	0	0
361	T T	2	47	0	0	0.76	3.88	1	0
362	T T	1	40	0	0	1.82	4.29	1	1
363	G T	1	46	0	0	1.44	5.41	0	0
364	G T	1	50	0	0	1.05	4.47	0	0
365	T T	1	50	0	0	1.24	5.19	0	0
366	G G	2	49	0	0	1.84	5.53	0	0
367	T T	2	55	0	0	1.1	4.36	0	0
368	G T	1	50	0	0	0.99	4.5	0	0
369	T T	2	43	0	0	2.89	4.07	1	0
370	T T	2	39	0	0	4.29	3.97	0	0
371	T T	2	51	0	0	0.9	5.45	0	0
372	T T	1	48	0	0	4.1	3.74	0	0
373	G T	1	46	0	0	1.58	4.65	0	0
374	G G	2	44	0	0	3.93	5.41	0	0
375	G T	2	74	0	0	3.1	6.01	0	0
376	T T	2	46	0	0	0.58	4.76	1	0
377	T T	1	52	0	0	2.71	4.97	0	0
378	T T	1	55	0	0	1.2	5.69	0	0
379	T T	1	49	0	0	1.56	5.6	0	0
380	T T	1	42	0	0	1.64	5.36	0	0
381	G T	2	55	0	0	1.95	4.87	0	0
382	T T	2	34	0	0	0.76	5.23	0	0
383	G T	2	56	0	0	2.77	5.35	0	0
384	G T	2	37	0	0	1.18	5.16	0	0
385	G T	1	68	0	0	1.95	4.58	0	0
386	G G	1	60	0	0	4.98	4.19	0	0
387	G G	2	51	0	0	0.98	5.47	0	0
388	T T	1	48	0	0	1.09	3.65	0	0
389	G G	1	66	0	0	0.89	5.45	0	0
390	T T	2	51	0	0	0.77	5	0	0
391	T T	2	40	0	0	0.96	5.79	0	0
392	T T	2	36	0	0	1.35	5.38	0	0
393	G T	1	45	0	0	0.79	5.41	0	0
394	G T	2	53	0	0	1.56	6.04	0	0
395	T T	1	33	0	0	1.66	4.87	0	0
396	T T	2	33	0	0	1.63	3.37	0	0
397	T T	2	65	0	0	3.01	5.43	0	0
398	T T	2	67	0	0	2.91	6.64	0	0
399	T T	1	60	0	0	1.94	4.16	0	0
400	G T	2	71	0	0	1.02	4.43	1	0
401	G T	2	66	0	0	2.41	4.92	0	0
402	T T	2	76	0	0	1.35	6.5	1	1
403	T T	1	58	0	0	4.78	4.87	0	0
404	T T	1	57	0	0	1.3	5.85	0	0
405	T T	2	60	0	0	2.34	3.41	1	0
406	G T	2	70	0	0	1.53	5.24	0	0
407	G T	1	64	0	0	2.73	4.76	0	0
408	T T	1	58	0	0	0.47	5.61	0	0
409	G T	1	73	0	0	3.1	3.21	0	0
410	T T	2	52	0	0	2.64	5.23	1	0
411	T T	2	60	0	0	2.59	4.68	0	0
412	T T	1	70	1	1	2.35	4.34	0	0
413	T T	1	59	0	0	1.95	5.79	0	0
414	T T	2	58	1	0	4.03	4.84	0	0
415	G T	2	61	0	0	0.79	6.41	0	0
416	G T	1	43	1	0	4.78	5.23	0	0
417	T T	2	62	0	0	4.5	6.87	0	0
418	T T	2	61	0	0	1.44	5.42	0	1
419	T T	2	56	0	0	0.73	6.07	0	0
420	T T	1	65	0	0	1.3	4.89	0	0
421	T T	2	68	0	0	1.09	4.31	0	0
422	T T	2	60	0	0	1.18	5.75	0	0
423	T T	1	58	1	0	2.73	7.12	1	0
424	T T	2	66	0	0	1.01	5.68	0	0
425	T T	1	73	0	0	0.47	5.04	0	0
426	G G	2	66	0	0	1.07	5.92	0	0
427	T T	1	60	0	0	2.83	5.67	0	0
428	G T	2	60	0	0	1.86	6.41	1	0
429	T T	1	70	0	0	3.45	7.3	1	0
430	G T	1	45	0	0	2.41	3.13	0	0
431	T T	2	51	0	0	2.29	4.68	1	0
432	T T	2	72	0	0	1.35	5.13	1	0
433	G T	1	61	0	0	4.18	3.97	1	0
434	T T	1	63	0	0	2.42	5.43	0	0
435	T T	2	58	0	0	2.07	6.07	0	0
436	T T	1	60	0	0	0.56	5.05	0	0
437	T T	2	59	0	1	1.52	4.89	0	1
438	T T	1	67	0	0	2.1	2.97	0	0
439	T T	1	71	0	0	3.51	5.52	0	0
440	T T	1	43	1	1	3.52	7.17	0	0
441	G T	1	76	0	0	3.3	5.68	0	0
442	T T	1	59	0	0	1.84	5.75	0	0
443	T T	1	45	0	0	0.84	6.12	0	0
444	T T	2	48	1	0	1.02	3.11	0	0
445	T T	1	56	0	0	3.44	3	0	0
446	T T	2	59	0	0	0.96	6.08	0	0
447	T T	2	69	0	0	2.4	5.37	0	0
448	T T	1	56	0	0	2.05	5.49	0	0
449	G T	1	57	0	0	1.38	2.57	0	0
450	T T	2	64	0	0	5.1	3.4	0	0
451	G T	1	69	0	0	2.5	3.21	0	0
452	T T	2	60	0	0	1.07	6.02	0	1
453	G T	2	62	0	0	1.03	4.36	0	0
454	G T	1	58	0	0	0.51	6.81	0	0
455	T T	1	62	0	0	4.3	3.89	1	0
456	G T	2	70	0	0	0.91	5.88	1	0
457	G T	2	56	0	0	3.1	5.45	0	0
458	T T	2	74	0	0	1.15	3.93	1	0
459	T T	2	70	0	0	1.25	4.04	0	0
460	T T	2	67	0	0	1.89	5.84	1	0
461	T T	1	50	0	0	1.03	5.13	0	0
462	T T	2	63	0	0	1.97	5.41	0	0
463	G G	1	75	0	0	0.69	5.63	0	0
464	T T	1	72	0	0	1.23	4.6	0	0
465	T T	2	60	0	0	1.17	3.53	0	0
466	T T	2	57	0	0	0.67	3.61	0	0
467	G T	2	74	0	0	1.58	2.87	0	0
468	T T	1	46	0	0	0.73	5.08	0	0
469	G T	2	74	0	1	1.32	5.69	0	0
470	T T	1	59	0	0	1.35	3.15	0	0
471	G T	1	46	0	0	1.26	4.31	1	0
472	G T	1	68	0	0	0.79	4.52	0	0
473	T T	2	61	0	0	1.27	5.82	0	0
474	T T	1	56	0	0	1.53	5.75	0	0
475	G T	1	59	0	0	3.08	4.41	1	0
476	G T	2	57	0	0	1.08	4.87	0	0
477	T T	1	46	0	0	4.89	5.36	0	0
478	T T	1	57	0	0	1.02	5.02	0	0
479	G T	1	56	0	0	3.1	4.91	0	0
480	G T	1	69	0	0	1.46	4.24	0	0
481	G T	2	46	0	0	3.1	4.82	0	0
482	T T	2	67	0	0	5.04	4.12	0	0
483	T T	2	71	0	0	1.64	4.06	1	0
484	G T	1	69	0	0	0.76	3.41	0	0
485	T T	1	75	1	1	2.8	4.28	0	0
486	T T	1	59	0	0	0.72	4.67	0	0
487	G T	2	60	0	0	0.88	5.93	0	0
488	G T	2	69	0	0	1.53	5.43	0	0
489	T T	1	61	0	0	1.68	3.71	0	0
490	G T	1	61	0	0	2.05	4.12	0	0
491	G T	1	69	0	0	2.25	5.29	0	0
492	T T	2	72	1	1	2.51	4.04	1	1
493	G T	1	69	0	0	2.3	3.01	0	0
494	G T	2	47	0	0	0.82	4.41	0	0
495	G T	2	66	0	0	1.27	5.18	0	0
496	G T	2	58	0	0	1.34	5.05	0	0
497	T T	1	69	0	0	0.86	4.43	0	0
498	G T	1	63	0	0	1.23	5.98	0	0
499	T T	1	40	0	1	1.06	5.32	0	0
500	G T	1	60	0	0	3.6	4.62	0	0
501	G T	1	69	0	0	1.09	5.82	1	0
502	G T	1	43	0	0	1.93	4.97	0	0
503	T T	1	67	0	0	1.96	3.91	0	0
504	G T	1	57	0	0	1.09	4.31	0	0
505	T T	1	59	0	0	2.43	5.82	1	0
506	T T	1	67	0	0	5.23	4.15	0	0
507	G T	2	45	0	0	0.72	4.86	0	0
508	T T	1	56	0	0	1	4.73	0	0
509	T T	2	64	0	0	1.02	3.29	0	0
510	T T	1	73	0	0	1.19	3.91	0	0
511	T T	1	56	0	0	0.51	5.03	0	0
512	G G	2	69	0	0	0.84	3.12	0	0
513	T T	1	69	0	0	1.22	4.62	1	0
514	T T	2	71	0	0	0.83	6.14	0	0
515	T T	2	60	1	1	3.4	5.46	0	0
516	G T	1	63	0	0	1.11	5.14	0	0
517	T T	1	69	0	0	0.83	2.9	0	0
518	G G	1	64	0	0	1.41	2.82	0	0
519	G G	2	56	1	1	2.59	4.75	0	0
520	G T	1	57	0	0	1.2	4.89	0	0
521	T T	1	63	0	0	5.01	3.96	0	0
522	T T	2	68	0	0	1.08	4.41	1	0
523	T T	1	56	0	1	2.34	2.98	0	0
524	T T	1	70	0	0	1.2	3.04	0	0
525	T T	2	66	0	0	1.1	5.82	1	0
526	T T	1	58	0	0	0.75	3.73	0	0
527	G T	1	58	0	0	2.51	6.01	0	0
528	G G	1	43	0	0	1.21	4.94	0	0
529	G T	1	56	0	1	3.07	4.86	0	0
530	T T	2	67	1	1	3.93	5.27	0	0
531	G T	1	69	0	0	1.58	5.54	1	0
532	T T	1	66	0	1	2.41	4.97	0	0
533	T T	1	75	1	0	3.61	5.71	0	0
534	G T	2	59	0	0	4.4	6	1	0
535	T T	1	60	0	1	3.1	5.91	0	0
536	T T	1	58	0	0	0.91	6.14	0	0
537	T T	2	44	0	1	1.35	5.55	0	0
538	T T	2	66	0	0	2.07	4.84	0	0
539	T T	1	72	1	0	3.12	3.01	1	0
540	G T	1	57	1	1	1.23	4.95	0	0
541	G T	1	60	1	0	0.93	5.35	0	0
542	T T	2	57	0	0	0.75	4.32	0	0
543	G G	2	65	1	0	1.52	4.19	0	0
544	G T	1	41	1	1	0.87	5.73	0	0
545	T T	1	64	0	0	0.88	5.81	1	0
546	T T	1	64	0	0	3.36	5.35	0	0
547	T T	1	63	0	0	2.33	5.81	0	0
548	T T	1	74	0	0	0.93	3.7	0	0
549	T T	1	68	1	0	4.01	3.43	0	0
550	T T	1	71	0	0	1.51	5.37	0	0
551	T T	1	67	0	0	1.41	3.12	0	0
552	T T	2	69	0	0	0.96	4.01	0	0
553	T T	1	74	0	0	1.18	4.53	0	0
554	T T	1	63	0	0	3.21	5.88	1	0
555	G T	1	57	0	0	1.01	6.87	0	0
556	T T	1	75	0	0	1.01	4.83	0	0
557	T T	2	74	1	0	2.3	2.84	0	0
558	G T	2	61	1	1	1.9	5.16	0	0
559	G G	1	68	1	1	7.47	4.14	0	0
560	G T	2	47	0	0	1.07	2.81	0	0
561	G T	2	73	1	1	1.03	4.12	0	0
562	T T	1	70	1	0	1.06	5.15	0	0
563	G T	1	69	0	0	1.06	6.4	0	0
564	T T	1	65	0	0	7.65	3.82	0	0
565	G T	1	42	0	0	1.03	5.63	0	0
566	T T	1	59	0	0	1.15	5.52	0	0
567	T T	1	70	0	0	0.93	4.31	0	0
568	T T	2	50	0	0	0.91	4.95	0	0
569	T T	1	69	0	0	3.96	4.04	0	0
570	T T	1	56	0	0	1.28	5.51	0	0
571	T T	2	50	0	0	3.1	3.01	0	0
572	T T	1	65	1	0	2.19	4.6	0	0
573	T T	1	56	0	0	1.35	3.92	1	0
574	T T	1	65	0	0	3.1	5.85	0	0
575	G T	1	45	0	0	2.53	5.64	0	0
576	T T	2	63	1	0	1.15	5.37	0	0
577	T T	1	57	1	0	1.41	5.46	0	0
578	T T	1	60	1	0	1.87	4.91	0	0
579	T T	1	62	0	0	2.54	4.32	0	0
580	T T	2	73	0	0	1.25	5.08	0	0
581	T T	1	69	1	1	1.36	6.06	0	0
582	T T	1	70	0	0	2.77	4.65	0	0
583	T T	2	57	0	0	2.1	5.69	0	0
584	G T	1	57	0	0	1.47	5.28	0	0
585	T T	2	56	1	0	0.51	4.38	0	0
586	T T	1	59	1	1	2.51	4.7	0	0
587	T T	1	67	1	0	0.59	4.05	0	0
588	T T	1	69	0	0	2.51	6.18	1	0
589	G T	1	56	0	0	1.31	4.85	0	1
590	G T	2	47	0	0	1	5.35	0	0
591	T T	1	59	0	0	0.89	4.53	0	0
592	T T	1	60	0	0	4.74	4.31	1	0
593	T T	2	62	0	1	1.4	3.47	0	1
594	G T	2	57	0	0	1.28	5.61	0	0
595	G T	2	69	1	1	1.33	4.52	0	0
596	T T	1	46	1	0	3.3	4.92	1	0
597	G T	1	68	1	1	1.46	5.22	0	0
598	G T	1	54	0	0	1.39	5.21	0	0
599	T T	1	63	0	0	1.52	4.52	0	0
600	T T	1	60	0	0	2.67	6.21	0	0
601	G G	1	72	0	0	3.1	5.68	0	0
602	T T	1	69	0	0	1.26	5.67	0	0
603	G T	1	52	0	0	1.86	4.88	0	1
604	T T	2	70	0	0	1.32	5.51	0	0
605	T T	1	52	0	0	1.8	5.67	0	0
606	G T	1	67	1	1	2.7	5.95	1	0
607	T T	1	54	1	0	1.74	4.64	0	0
608	T T	1	52	0	1	0.64	4.14	0	0
609	T T	1	52	1	0	4.76	6.52	0	0
610	T T	2	56	0	0	1.32	4.06	0	1
611	T T	2	65	0	0	1.46	4.23	0	0
612	T T	1	68	0	0	2.06	5.41	0	0
613	G T	1	61	0	0	1.95	5.62	1	1
614	T T	1	68	0	0	1.44	4.93	0	0
615	G T	2	58	0	1	1.04	3.32	0	0
616	T T	1	67	0	0	1.05	4.53	1	0
617	T T	1	67	0	0	1.24	3.05	0	0
618	G T	1	61	0	0	0.99	5.81	0	0
619	T T	1	77	0	0	1.9	4.29	0	0
620	T T	1	66	0	1	0.58	5.38	0	0
621	T T	1	74	0	0	2.71	4.5	0	0
622	T T	2	56	0	0	1.02	7.04	0	0
623	G T	1	69	0	0	1.2	5.81	0	0
624	T T	1	75	1	0	1.56	5.35	0	0
625	T T	2	65	0	0	1.01	5.57	0	0
626	G T	2	71	0	0	0.61	6.01	0	0
627	T T	1	63	0	0	1.82	5.34	0	0
628	T T	2	76	0	0	3.26	4.89	0	0
629	G T	1	69	0	0	1.12	4.94	0	0
630	T T	2	57	0	0	0.78	5.12	0	0
631	G T	1	71	0	0	1.09	5.29	1	0
632	G T	1	74	0	0	0.89	4.03	0	0
633	T T	1	57	0	0	0.79	5.51	0	0
634	T T	2	61	0	0	0.89	5.17	1	0
635	T T	2	66	0	0	0.67	5.02	0	0
636	G T	1	76	0	0	0.56	5.79	1	0
637	T T	1	69	0	0	1.9	3.77	0	0
638	T T	2	69	0	0	0.79	4.89	0	0
639	G G	1	44	0	0	4.78	5.54	0	0
640	T T	1	56	1	1	1.3	6.3	0	0
641	G T	1	65	0	0	2.73	6.64	0	0
642	T T	1	74	0	0	0.47	2.9	0	0
643	T T	1	64	0	0	2.83	4.06	0	0
644	T T	1	72	0	0	2.35	4.92	0	0
645	T T	1	41	0	0	3.2	3.97	0	0
646	G T	1	67	1	0	1.78	6.45	0	0
647	G G	1	70	0	0	1.3	5.17	0	0
648	G G	2	72	0	1	1.03	4.76	1	1
649	T T	1	56	0	0	3.1	4.68	0	0
650	T T	1	41	0	0	1.71	5.05	0	0
651	G T	1	67	0	0	2.83	6.41	0	0
652	T T	1	56	0	0	2.35	5.27	0	1
653	G T	1	51	0	0	1.1	6.07	0	0
654	T T	2	65	0	0	0.61	4.96	0	0
655	T T	1	69	0	0	4.18	4.42	0	0
656	T T	1	57	0	0	2	5.68	0	0
657	T T	1	61	0	0	3.14	5.85	0	0
658	G T	1	73	0	0	2.05	6.41	0	0
659	G T	1	62	0	0	1.71	5.13	0	0
660	T T	2	73	0	0	3.26	4.9	0	0
661	T T	1	57	0	0	3.52	6.07	0	0
662	T T	1	57	0	0	2.18	4.89	0	0
663	G T	2	56	0	0	1.47	4.42	0	0
664	T T	2	59	0	0	1.69	5.68	0	0
665	G T	1	67	0	0	1.95	5.75	0	0
666	G T	2	69	0	0	1.41	4.79	0	0
667	G T	2	56	0	0	0.89	6.41	0	0
668	G T	1	59	0	0	1.34	6.08	0	0
669	T T	2	62	0	0	0.67	5.49	0	0
670	T T	2	62	0	0	1.03	3.12	0	0
671	T T	1	47	0	0	3.44	6.08	0	0
672	T T	1	57	0	0	1.61	6.3	1	0
673	T T	1	68	0	0	0.94	6.02	0	0
674	G G	1	60	0	0	2.5	4.4	0	0
675	T T	1	66	0	0	0.51	5.38	0	0
676	T T	2	60	0	0	0.67	6.05	0	0
677	T T	1	72	0	0	2.39	2.63	0	0
678	T T	1	73	0	0	1.42	4.45	0	0
679	T T	1	76	0	0	0.69	6.45	0	0
680	T T	1	53	0	0	1.23	3.89	0	0
681	G G	2	78	0	0	0.43	7.19	0	0
682	T T	1	67	0	0	0.73	4.96	0	0
683	T T	1	50	0	0	1.35	5.56	0	0
684	G G	1	60	0	0	1.26	4.87	0	0
685	T T	2	47	0	0	0.82	5.18	0	0
686	T T	1	59	0	0	0.79	5.63	0	0
687	G T	1	47	0	0	1.53	3.61	0	0
688	G T	2	72	0	0	0.64	5.29	0	0
689	G T	1	50	0	0	3.08	6.47	0	0
690	T T	1	65	0	0	0.81	5.82	0	0
691	T T	2	56	0	0	1.02	4.41	0	0
692	G T	1	68	0	0	1.02	4.14	0	0
693	T T	2	62	0	0	1.36	3.88	0	0
694	T T	1	38	0	0	2.36	4.24	0	0
695	T T	2	54	0	0	0.53	5.17	0	0
696	G T	1	48	0	0	1.46	4.56	0	0
697	T T	2	47	0	0	0.86	5.14	0	0
698	G T	1	57	0	0	0.76	4.26	0	0
699	T T	2	55	0	0	0.67	4.43	0	0
700	G T	1	58	0	0	2.8	4.12	0	0
701	G T	2	50	0	0	1.22	5.93	0	0
702	G T	2	51	0	0	0.76	3.49	0	0
703	T T	2	46	0	0	2.4	5.04	0	0
704	T T	1	74	0	0	2.62	4.24	0	0
705	G T	1	42	0	0	1.68	4.9	0	0
706	G T	1	48	0	0	3.19	5.19	0	0
707	T T	2	46	0	0	1.19	4.48	0	0
708	G T	1	45	0	0	2.25	3.81	0	0
709	G T	1	48	0	0	1.94	4.34	0	0
710	T T	1	28	0	0	0.86	5.05	0	0
711	T T	1	47	0	0	1.23	4.02	0	0
712	T T	2	50	0	0	0.76	4.43	0	0
713	T T	1	54	0	0	1.06	4.31	0	0
714	T T	1	48	0	0	3.6	4.16	0	0
715	G T	2	47	0	0	1.84	5.64	0	0
716	T T	1	35	0	0	1.09	5.94	0	0
717	G T	2	41	0	0	2.89	5.82	0	0
718	G T	1	47	0	0	1.93	4.97	0	0
719	T T	1	56	0	0	1.96	5.44	0	0
720	T T	2	39	0	0	0.74	3.78	0	0
721	G T	2	47	0	0	3.1	5.82	0	0
722	G T	1	68	0	0	1.09	3.29	0	0
723	G T	1	62	0	0	2.43	3.48	0	0
724	G G	1	69	0	0	5.23	4.04	0	0
725	T T	1	39	0	0	1	5.03	0	0
726	T T	2	53	0	0	0.58	3.71	1	0
727	T T	1	55	0	0	1.19	5.69	0	0
728	G T	1	57	0	0	0.51	4.45	0	0
729	T T	2	55	0	0	2.77	4.16	0	0
730	T T	2	64	0	0	3.1	6.14	0	0
731	T T	2	46	0	0	1.18	5.46	0	0
732	G G	2	46	0	0	0.76	5.23	1	0
733	T T	1	42	0	0	1.22	5.4	0	0
734	G T	1	44	0	0	1.11	5.14	0	0
735	G T	2	48	0	0	0.98	2.89	0	0
736	T T	1	47	0	0	1.7	6.62	0	0
737	G T	1	49	0	0	1.41	4.85	0	0
738	T T	2	57	0	0	0.77	3.62	0	0
739	T T	1	48	0	0	1.2	4.2	0	0
740	T T	2	54	0	0	0.96	2.98	0	0
741	G T	2	47	0	0	1.35	4.77	0	0
742	G T	1	49	0	0	5.01	5	0	0
743	G T	1	44	0	0	2.17	3.37	0	0
744	T T	1	46	0	0	1.2	6.04	0	0
745	T T	2	47	0	0	1.56	5.73	0	0
746	T T	2	55	0	0	1.63	4.94	0	0
747	T T	2	45	0	0	2.85	4.16	0	0
748	T T	2	47	0	0	2.91	4.86	1	0
749	G T	2	57	0	0	4.02	5.07	1	0
750	T T	2	45	0	0	2.41	2.91	0	0
751	T T	2	45	0	0	1.35	4.97	0	0
752	T T	2	42	0	0	1.53	4.74	0	0
753	T T	2	54	0	0	2.34	5.85	0	0
754	G T	2	50	0	0	2.64	5.81	0	0
755	T T	2	42	0	0	2.59	5.91	0	0
756	G G	2	48	0	0	4.03	6.14	0	0
757	T T	2	49	0	0	0.79	5.14	0	0
758	T T	2	50	1	0	1.05	5.52	0	0
759	T T	2	48	0	0	1.44	3.16	0	0
760	T T	2	49	0	0	0.73	5.1	0	0
761	G T	2	42	0	0	1.09	4.34	0	0
762	G T	2	46	0	0	1.65	5.88	0	0
763	T T	2	39	0	0	1.01	4.84	0	1
764	G T	2	50	0	0	1.07	5.42	0	0
765	T T	2	28	0	0	1.86	7.11	1	0
766	T T	2	56	0	0	2.29	5.7	1	0
767	T T	2	60	0	0	1.35	7.12	0	0
768	G T	2	58	0	0	2.07	5.92	0	0
769	T T	2	51	0	0	1.52	5.67	1	0
770	G T	2	48	0	0	1.61	7.3	0	0
771	G G	2	48	0	0	0.96	7.25	0	0
772	G T	2	53	0	0	1.95	4.68	0	0
773	G T	2	49	0	0	1.9	4.12	0	0
774	G T	2	68	0	0	1.07	5.23	0	0
775	G T	2	60	0	0	1.03	5.05	0	0
776	G T	2	71	0	0	0.91	3.87	0	0
777	G T	2	59	0	0	2.08	7.17	0	0
778	G T	2	67	0	0	1.15	6.12	0	0
779	G T	2	59	0	0	1.25	3.43	0	0
780	G T	2	60	0	0	1.71	5.22	0	0
781	G T	2	58	0	0	1.8	6.87	1	0
782	G T	2	57	0	0	1.17	5.88	0	0
783	G T	2	57	0	0	2.64	3.72	0	0
784	G T	2	61	0	0	2.59	4.04	0	0
785	G T	2	56	0	0	4.03	5.41	0	0
786	G T	2	72	0	0	0.79	4.38	0	0
787	G T	2	56	0	0	1.15	3.92	0	0
788	G T	2	64	1	0	1.44	4.61	0	0
789	G T	2	63	0	0	0.73	5.69	0	0
790	G T	2	71	0	1	1.09	3.01	0	0
791	G T	2	62	0	0	1.65	4.31	0	0
792	G T	2	60	0	0	1.01	4.52	1	0
793	G T	2	56	0	0	1.07	5.75	0	0
794	G T	2	72	0	0	1.86	5.27	0	0
795	G T	2	67	0	0	2.29	5.7	0	0
796	G T	2	55	0	0	1.35	5.98	0	0
797	G T	2	68	1	0	2.07	5.92	0	0
798	G T	2	59	0	0	1.52	5.67	0	0
799	G T	2	58	0	0	1.61	6.1	0	0
800	G T	2	51	0	0	0.96	3.03	0	0
801	G T	2	37	0	0	1.95	4.68	0	0
802	G T	2	57	0	0	1.9	4.12	0	0
803	G T	2	51	0	0	1.07	5.23	0	0
804	G T	2	52	0	0	1.03	5.05	1	0
805	G T	2	52	0	1	0.91	3.01	0	0
806	G T	2	49	0	0	2.08	7.17	0	0
807	G T	2	65	0	0	1.15	3.03	0	0
808	G T	2	64	0	0	1.25	3.43	0	0
809	G T	2	55	0	0	1.71	5.22	0	0
810	G T	2	44	0	0	1.8	2.57	0	0
811	G T	2	42	0	0	1.17	5.88	0	0
812	G T	2	47	0	0	0.67	3.93	1	0
813	G T	2	55	0	0	1.58	4.04	0	0
814	G T	2	55	0	0	5.33	5.41	0	0
815	G T	2	47	0	0	1.27	4.6	0	0
816	G T	2	49	0	0	1.08	3.92	0	0
817	G T	2	44	0	0	2.7	4.96	0	0
818	G T	2	45	1	0	5.04	5.69	0	0
819	G T	2	44	0	0	1.64	3.2	0	0
820	G T	2	55	0	0	0.88	4.31	0	0
821	G T	2	60	0	0	4.08	4.44	1	0
822	G T	2	47	0	0	1.78	5.75	0	0
823	G T	2	44	0	0	0.82	5.27	0	0
824	G T	2	58	0	0	1.27	5.02	1	0
825	G T	2	42	0	0	1.34	4.81	0	0
826	T T	1	46	0	0	0.83	5.94	0	0
827	G T	2	53	0	0	0.47	4.28	0	0
828	T T	2	81	0	0	1.03	5.33	0	0
829	T T	1	38	0	0	1.21	6.39	0	0
830	G T	2	46	0	0	0.56	4.51	0	0
831	T T	1	77	0	0	0.72	5.08	0	0
832	T T	2	50	0	0	0.83	5.12	0	0
833	T T	2	63	0	0	1.43	4.57	0	0
834	G T	2	75	0	0	0.71	4.06	0	0
835	G T	1	44	0	0	1.56	4.15	0	0
836	T T	1	65	0	0	1.39	6.84	0	0
837	G T	2	59	0	0	1.34	4.73	0	0
838	G T	2	60	0	0	1.12	2.95	0	0
839	T T	1	36	0	0	0.51	5.01	0	0
840	G T	1	72	0	0	1.18	4.84	0	0
841	G T	2	57	0	0	0.49	3.45	0	0
842	G T	1	46	0	0	1.04	4.82	0	0
843	G T	1	84	0	0	1.44	3.03	0	0
844	T T	1	45	0	0	1.3	3.01	0	0
845	T T	2	49	0	0	1.36	2.87	0	0
846	T T	2	72	0	0	1.94	3.18	0	0
847	G T	2	74	0	0	0.68	3.42	0	0
848	G T	2	69	0	0	0.89	3.12	0	0
849	G T	2	49	0	0	1.15	5	0	0
850	T T	2	47	0	0	2.31	3.61	0	0
851	T T	2	51	0	0	1.42	2.87	0	0
852	T T	1	80	0	0	1.56	4.48	0	0
853	T T	2	75	0	0	1.37	3.1	0	0
854	T T	2	57	0	0	0.87	3.01	0	0
855	G T	2	74	0	0	1.57	3.46	0	0
856	T T	2	57	0	0	1.83	2.91	0	0
857	G T	1	45	0	0	1.48	4.26	0	0
858	G T	1	47	0	0	1.31	2.99	0	0
859	T T	1	56	0	0	0.93	3.41	0	0
860	G T	2	63	0	0	1.48	4.54	0	0
861	G T	1	75	0	0	1.2	5.04	0	0
862	T T	1	45	0	0	0.52	2.9	0	0
863	G T	2	63	0	0	1.38	3.16	0	0
864	T T	2	56	0	0	1.58	3.73	0	0
865	T T	2	71	0	0	1.93	3.4	0	0
866	G G	2	80	0	0	1.7	2.69	0	0
867	G T	2	49	0	0	1.63	4.61	0	0
868	G T	2	64	0	0	0.83	3.43	0	0
869	T T	2	79	0	0	1.4	4.02	0	0
870	T T	1	52	0	0	1.63	3.1	0	0
871	T T	1	52	0	0	1.53	3.74	0	0
872	G T	2	45	0	0	0.58	4.75	0	0
873	G T	1	62	0	0	1.48	3.58	0	0
874	T T	1	69	0	0	1.71	4.03	0	0
875	G T	1	44	0	0	1.47	4.71	0	0
876	T T	1	58	0	0	1.51	5.05	0	0
877	T T	1	62	0	0	1.48	3.1	0	0
878	T T	2	75	0	0	1.46	2.89	0	0
879	T T	1	74	0	0	1.73	5.84	0	0
880	T T	2	54	0	0	1.37	2.87	0	0
881	T T	1	41	0	0	1.23	4.52	0	0
882	T T	1	56	0	0	1.64	4.11	0	0
883	T T	2	57	0	0	1.34	3.74	0	0
884	T T	2	63	0	0	1.37	2.77	0	0
885	G T	1	46	0	0	1.51	4.71	0	0
886	G G	2	66	0	0	1.1	3.3	0	0
887	T T	1	76	0	0	1.38	2.95	0	0
888	T T	2	68	0	0	1.05	3.51	0	0
889	T T	2	78	0	0	1.08	6.1	0	0
890	T T	2	72	0	0	0.84	2.96	0	0
891	G G	1	37	0	0	1.81	2.53	0	0
892	T T	1	78	0	0	1.94	3.47	0	0
893	T T	1	50	0	0	2.01	3.36	0	0
894	T T	1	35	0	0	1.58	3.61	0	0
895	T T	1	76	0	0	1.12	4.03	0	0
896	T T	1	48	0	0	1.03	5.54	0	0
897	T T	1	46	0	0	1.6	3.57	0	0
898	T T	1	42	0	0	1.48	2.96	0	0
899	T T	1	40	0	0	1.63	4.01	0	0
900	G T	1	36	0	0	1.35	3.43	0	0
901	G G	2	64	0	0	1.46	3.53	0	0
902	G T	1	53	0	0	0.69	4.67	0	0
903	T T	1	47	0	0	0.56	4.41	0	0
904	T T	1	66	0	0	1.04	3.01	0	0
905	T T	2	63	0	0	1.58	3.62	0	0
906	T T	2	49	0	0	1.34	3.09	0	0
907	T T	1	62	0	0	1.02	4.01	0	0
908	G T	2	60	0	0	0.85	2.95	0	0
909	T T	2	56	0	0	0.91	3.03	0	0
910	T T	2	52	0	0	0.61	3.51	0	0
911	G T	1	50	0	0	1.54	4.05	0	0
912	T T	1	49	0	0	1.56	2.91	0	0
913	T T	2	74	0	0	1.32	4.1	0	0
914	G G	1	45	0	0	1.3	3.54	0	0
915	G T	1	64	0	0	1.05	5.01	0	0
916	G T	2	74	0	0	1.5	3.68	0	0
917	T T	1	57	0	0	1.01	4.42	0	0
918	T T	2	59	0	0	1.61	3.92	0	0
919	T T	2	54	0	0	1.7	4.46	0	0
920	T T	1	58	0	0	1.43	5.13	0	0
921	T T	2	68	0	0	1.31	4.13	0	0
922	T T	2	74	0	0	1	3.63	0	0
923	T T	1	48	0	0	0.78	5.73	0	0
924	T T	1	39	0	0	1.43	2.94	0	0
925	T T	2	64	0	0	0.53	5.29	0	0
