# Supplementary material for: A Promoter Polymorphism (rs17222919, −1316T/G) of ALOX5AP Gene Is Associated with Decreased Risk of Ischemic Stroke in Two Independent Chinese Populations
Source: PLoS One. 2015 Mar 27;10(3):e0122393. doi: 10.1371/journal.pone.0122393 (PMC4376390; doi:10.1371/journal.pone.0122393)
Supplement: S3 Dataset — (XLSX) [file pone.0122393.s005.xlsx]

## Sheet: IS-1003
NO.	rs17222919	Sex	Age	TOAST	Alcohol	Smokers	TG(mmol/L)	TC(mmol/L)	Hypertension	Diabetes
1	T T	2	55	3	0	0	0.58	5.02	0	0
2	T T	2	65	1	0	0	1.76	4.8	0	0
3	T T	1	62	1	0	1	1.53	6.3	0	0
4	T T	1	55	2	0	0	4.38	5.03	1	0
5	G T	1	62	1	0	0	0.45	5.31	0	0
6	T T	1	49	1	0	0	0.61	5.38	1	0
7	T T	1	58	1	0	0	1.24	5.03	0	0
8	G G	2	60	1	0	0	3.5	4.42	0	1
9	T T	1	61	1	0	0	1.09	5.14	0	1
10	G T	1	62	2	0	0	1.02	4.78	0	0
11	T T	1	58	1	1	0	0.76	6.14	1	0
12	T T	1	65	1	0	0	2.15	4.31	0	1
13	G T	1	57	3	0	0	1.26	4.61	0	0
14	T T	1	59	1	1	1	2.83	6.03	0	0
15	G T	1	62	1	0	1	1.18	5	0	0
16	T T	1	55	2	0	0	1.55	7.01	1	0
17	T T	1	61	2	0	0	0.76	1.07	0	0
18	G T	1	47	1	0	1	0.77	4.31	0	0
19	T T	2	59	1	0	0	0.59	3.25	0	0
20	T T	2	56	1	0	0	1.46	5.6	0	0
21	G T	1	65	1	0	0	0.66	5.23	0	0
22	T T	2	54	1	0	0	0.92	4.14	0	0
23	T T	1	60	1	0	0	2.37	4.86	0	0
24	T T	1	48	1	0	0	2.85	4.17	1	0
25	T T	1	56	1	0	0	1.1	3.31	0	0
26	T T	2	60	1	0	0	1.85	4.25	0	0
27	G T	1	49	1	0	0	2.04	5	0	0
28	G T	2	56	1	0	0	1.03	3.61	0	0
29	T T	2	58	1	0	0	0.65	5.73	0	0
30	T T	1	53	2	0	0	1.13	3.95	0	0
31	T T	1	59	2	0	0	1.4	4.78	0	0
32	G T	1	54	1	0	0	1.03	5.42	0	0
33	T T	2	62	1	0	0	1.27	3.33	0	1
34	T T	1	57	1	0	0	0.6	4.1	0	1
35	T T	2	69	1	0	1	2.28	4.29	0	1
36	T T	1	56	2	0	0	0.38	4.1	0	0
37	G T	1	45	1	0	0	0.87	6.06	1	0
38	G T	2	55	1	1	1	0.93	5.5	0	0
39	T T	1	58	3	0	0	0.78	4.91	0	0
40	G T	1	62	2	0	0	0.53	4.31	1	0
41	T T	1	63	1	0	0	1.05	4.27	0	0
42	T T	1	59	3	0	0	3.15	4.52	0	0
43	T T	1	60	3	0	0	0.67	2.77	0	0
44	T T	1	60	1	0	0	4.08	4.73	0	1
45	T T	1	57	1	0	1	0.87	5.99	1	1
46	G T	1	60	1	0	0	3.72	3.47	0	0
47	G T	1	54	1	0	0	1.06	4.15	1	1
48	G G	2	57	3	0	0	4.9	4.45	0	0
49	G T	1	61	1	0	0	1.54	3.38	0	0
50	T T	1	58	1	0	0	0.81	4.32	0	0
51	T T	2	54	2	0	0	2.82	2.9	1	0
52	G T	1	60	1	1	0	1.05	6.49	1	0
53	T T	2	54	2	0	0	1.09	5.71	0	0
54	G T	2	56	2	0	0	1.61	3.39	0	0
55	T T	2	57	3	0	0	1.68	4.44	0	0
56	T T	1	48	1	0	0	2.46	4.75	0	0
57	G T	1	59	1	0	0	2.37	4.86	0	0
58	T T	2	61	1	0	0	1.05	3.21	0	0
59	T T	1	57	2	1	1	0.79	4.09	0	1
60	T T	1	60	2	0	0	0.9	4.79	0	0
61	T T	2	64	3	0	0	1.57	4.25	0	0
62	G T	1	63	1	0	0	2.13	5.59	1	1
63	G T	1	60	2	0	0	1.27	5.2	0	1
64	T T	1	59	1	0	0	1.47	5.1	0	0
65	T T	1	62	1	0	0	4.41	5.2	0	0
66	T T	1	56	3	0	0	0.72	3.43	0	0
67	T T	1	58	1	0	0	0.71	4.64	0	0
68	G T	1	64	1	0	0	1.85	4.14	0	1
69	G T	2	42	2	0	0	1.15	5.26	0	0
70	G T	1	54	1	0	0	1.54	4.73	0	0
71	T T	2	59	1	0	0	1.23	2.96	0	1
72	G T	1	58	1	0	0	5.53	5.37	0	0
73	G G	1	60	1	0	0	0.94	4.13	0	0
74	T T	1	67	1	0	1	1.1	4.76	0	0
75	T T	1	68	2	0	1	1	4.93	0	0
76	G T	2	60	1	1	0	2.57	5.73	0	0
77	T T	2	65	1	1	1	3.31	6.52	1	1
78	T T	2	54	1	0	0	4.23	4.13	1	0
79	T T	2	66	2	0	0	2.06	4.47	0	0
80	G T	1	60	1	0	0	1.12	4.48	0	0
81	G T	2	62	1	0	0	2.19	4.55	0	0
82	T T	2	62	2	1	1	1.12	9.63	1	1
83	G T	1	52	1	0	0	1.19	2.88	0	1
84	G T	2	48	1	0	0	0.93	6.2	1	0
85	T T	1	61	1	0	0	2.64	5.02	0	1
86	G T	2	48	2	0	0	0.69	3.48	0	0
87	G G	1	60	3	1	0	1.46	7.3	1	0
88	T T	2	60	1	0	1	1.09	3.07	0	0
89	T T	1	48	1	0	0	2.81	6.13	0	0
90	T T	2	53	2	0	0	3.28	3.47	1	0
91	G T	1	56	1	1	1	2.63	5.61	0	0
92	G T	1	49	1	0	0	0.62	4.32	0	0
93	G T	1	60	2	1	1	1.47	3.6	0	0
94	T T	2	58	2	1	1	2.38	5.56	1	0
95	T T	1	51	3	0	0	0.61	3.16	0	0
96	G T	2	58	1	0	0	1.26	1.26	0	0
97	T T	1	54	1	0	0	1.26	7.22	0	0
98	G T	1	64	1	0	0	3.94	5.74	1	1
99	G T	1	59	1	0	0	0.64	5.9	1	0
100	T T	1	60	1	0	0	1.04	3.37	0	1
101	T T	1	50	1	0	0	4.49	3.41	1	0
102	T T	1	60	1	0	0	1.68	5.01	0	0
103	T T	1	58	2	1	1	0.82	6.92	0	1
104	T T	1	63	2	1	1	2.12	4.85	1	1
105	G T	2	56	1	0	0	3.13	5.34	0	0
106	T T	2	59	1	0	0	2.38	4.6	0	0
107	T T	2	58	1	0	0	1.37	4.43	1	0
108	G T	1	55	1	0	0	1.01	3.49	0	0
109	G T	2	54	1	1	0	1.43	6.16	0	0
110	T T	2	55	1	0	0	0.61	5.72	0	1
111	T T	1	60	1	0	0	1.06	3.34	0	0
112	T T	1	58	3	0	0	3.03	5.1	1	0
113	T T	2	53	2	1	0	2.34	4.95	1	0
114	G T	1	56	1	0	0	2.57	5.02	0	0
115	T T	2	59	1	0	0	1.07	3.78	0	1
116	T T	1	56	1	0	0	0.91	6.07	1	1
117	G T	1	48	1	0	0	3.76	4.6	0	0
118	T T	1	58	2	0	0	3.43	4.57	0	1
119	T T	1	64	2	0	0	2.26	4.98	0	0
120	T T	2	49	1	1	0	1.23	6.64	1	0
121	T T	2	56	1	1	0	0.76	6.55	1	0
122	T T	2	60	1	0	0	3.31	4.55	0	1
123	T T	2	50	3	0	0	2.09	4.63	0	0
124	T T	2	59	1	1	1	0.64	4.95	0	0
125	T T	1	54	1	1	0	5.15	6.07	1	1
126	T T	2	55	1	0	1	1.03	4.55	0	0
127	T T	1	53	1	0	1	2.19	4.23	1	0
128	T T	1	54	3	0	0	4.47	3.41	1	0
129	G T	2	65	1	0	0	2.11	5.01	1	1
130	T T	1	58	2	0	0	1.42	4.4	0	0
131	T T	2	57	2	0	0	0.7	5.06	0	1
132	T T	2	50	1	0	0	0.58	3.61	0	0
133	T T	1	60	3	0	0	0.78	4.07	0	0
134	T T	2	59	3	1	1	0.39	4.09	0	0
135	T T	1	58	1	1	1	1.18	4.88	1	0
136	G T	1	53	1	0	0	1.37	5.05	0	0
137	T T	2	58	1	0	0	2.09	5.46	0	0
138	T T	1	57	2	0	0	2.47	3.67	0	0
139	T T	1	62	2	0	0	1.43	6.95	1	1
140	G T	1	56	1	0	1	2.21	4.38	0	0
141	T T	2	56	1	1	1	2.25	5.31	0	0
142	T T	2	60	1	0	0	0.85	1.4	0	0
143	T T	1	55	1	0	0	1.14	4.9	0	0
144	G T	1	54	1	0	0	0.81	3.99	0	0
145	G T	1	60	1	0	0	1.03	4.56	0	0
146	G T	1	54	1	1	0	0.71	5.28	0	0
147	T T	2	67	3	0	0	2.45	3.99	0	0
148	G T	2	60	1	1	0	2.47	7.02	1	0
149	T T	2	56	1	0	0	0.58	3.87	0	0
150	T T	2	56	1	0	0	0.75	5.89	0	0
151	T T	1	50	1	0	0	0.68	6.84	0	0
152	T T	2	61	1	0	0	0.95	5.67	0	1
153	T T	1	56	1	0	0	2.64	2.96	0	0
154	T T	1	62	1	1	0	1.41	7.37	0	1
155	T T	1	64	2	0	0	3.04	4.65	1	1
156	T T	2	60	3	0	0	1.35	6.36	0	0
157	T T	1	62	1	0	0	1.31	4.38	0	0
158	T T	2	58	1	0	0	1.17	3.7	0	0
159	G T	1	60	1	0	0	6.44	5.56	1	0
160	G T	1	64	2	0	0	0.75	4.53	0	1
161	T T	2	60	1	1	1	1.47	5.31	0	0
162	T T	1	59	1	1	0	1.45	7.04	1	0
163	T T	2	56	2	1	1	6.68	5.95	1	0
164	G T	2	62	1	0	0	0.6	4.32	0	0
165	T T	2	64	1	0	1	0.75	5	0	0
166	T T	1	61	1	1	1	2.67	4.38	0	0
167	T T	2	65	1	0	0	0.5	4.32	0	0
168	G T	2	64	1	0	0	1.79	3.55	0	0
169	T T	2	61	1	0	0	2.06	6.01	1	0
170	T T	2	62	1	0	0	2.15	5.27	0	0
171	G T	1	70	1	0	0	0.48	3.41	0	0
172	G T	1	60	1	1	1	1.19	5.79	0	0
173	G T	1	52	1	0	0	1.26	4.81	0	0
174	T T	2	64	1	0	0	0.73	4.03	0	0
175	T T	2	64	1	1	1	1.78	5.21	0	0
176	T T	1	60	1	1	0	1.25	2.91	0	0
177	G T	1	55	1	1	1	3.84	4.11	0	1
178	G G	2	57	1	0	0	1.13	5.06	0	0
179	G T	1	67	1	0	0	1.2	3.55	0	1
180	T T	1	59	3	1	0	2.23	6.87	1	0
181	T T	1	58	1	0	0	0.65	3.43	0	0
182	T T	1	60	1	0	0	1.53	3.85	0	1
183	G T	1	63	1	0	0	0.7	3.76	0	0
184	T T	1	60	2	0	0	1.57	6.64	0	0
185	T T	2	59	1	0	0	1.88	7.4	1	0
186	T T	1	58	3	1	1	0.94	4.09	0	0
187	G T	1	57	1	0	0	1.93	4.84	0	0
188	T T	2	56	1	0	0	1.06	3.56	0	0
189	G T	2	48	3	0	0	2.83	4.35	1	0
190	T T	2	60	1	0	0	1.19	4.88	0	0
191	T T	1	50	1	1	1	6.83	4.51	0	0
192	T T	2	57	3	0	0	0.82	3.63	0	0
193	T T	1	53	1	0	0	1.01	4.75	0	0
194	T T	1	58	1	0	0	3.64	5.43	0	0
195	G T	1	55	2	1	1	1.24	4.93	0	0
196	G G	2	62	2	0	1	0.58	4.57	0	0
197	T T	1	62	3	0	0	1.4	5.34	0	0
198	T T	2	58	3	0	0	1.24	4.32	0	0
199	T T	1	58	3	1	0	0.81	6.01	1	0
200	T T	2	60	1	0	0	0.85	6.3	1	1
201	G T	2	65	1	0	0	0.38	3.18	0	0
202	T T	2	62	1	0	0	5.69	5.62	0	0
203	G T	2	59	1	0	0	1.14	4.17	0	0
204	G T	1	54	1	0	0	1.13	4.33	0	0
205	T T	1	50	2	0	0	1.09	4.33	0	0
206	T T	1	62	1	0	0	0.81	4.74	0	0
207	G T	1	66	1	1	1	2.04	8.02	1	1
208	T T	1	60	2	0	0	1.56	4.35	0	0
209	G T	1	69	2	0	0	1.54	5.01	0	0
210	G T	2	61	2	0	0	0.96	3.6	0	0
211	T T	1	57	3	0	0	1.25	4.19	0	0
212	T T	1	60	1	1	1	5.73	4.29	1	0
213	T T	2	62	3	0	0	0.45	4.28	0	0
214	G T	2	65	1	0	0	1.1	4.5	0	0
215	T T	2	65	1	0	0	0.83	3.51	0	0
216	T T	2	59	3	0	1	1.2	4.92	0	0
217	G G	1	56	1	0	0	0.82	4.67	0	1
218	T T	2	51	1	0	0	3.71	4.94	1	0
219	G G	2	61	1	0	0	4.36	3.55	0	0
220	T T	1	64	1	1	0	1.2	6.65	1	0
221	G T	1	63	2	0	0	0.89	5.54	0	0
222	T T	1	56	3	0	0	1.35	4.68	1	0
223	T T	2	64	1	0	0	1.05	5.34	0	0
224	G T	2	52	1	1	1	3.85	4.62	0	0
225	G T	1	57	1	0	0	1.19	3.83	1	0
226	T T	2	68	2	0	0	5.87	5.17	0	0
227	T T	2	60	1	0	0	0.86	4.34	0	0
228	T T	2	67	1	1	0	1.12	6.35	0	0
229	G T	2	60	1	0	0	2.62	3.97	0	0
230	G T	1	60	1	0	0	4.41	5	0	0
231	T T	1	62	2	0	0	1.34	2.77	0	0
232	T T	1	65	1	1	1	1.13	5.3	0	0
233	T T	2	50	1	0	0	0.53	5.63	0	0
234	T T	1	61	1	0	1	0.6	3.99	0	0
235	G T	2	65	1	0	0	1.46	7.3	1	0
236	T T	2	60	1	0	0	0.95	5.82	0	0
237	T T	2	40	1	0	0	2.19	5.25	0	1
238	T T	2	68	1	0	0	0.73	3.21	0	1
239	G T	1	61	3	0	0	2.37	5.02	1	0
240	G T	1	54	1	0	1	0.64	4.15	0	0
241	T T	2	69	1	0	0	0.76	5.14	0	0
242	G T	1	63	3	0	0	0.58	7.34	1	1
243	T T	2	63	1	1	0	0.63	7.51	1	1
244	T T	1	55	3	1	1	1.11	6.21	0	0
245	T T	2	56	1	0	0	1.03	5.51	0	0
246	G T	1	62	1	1	0	2.61	7.05	1	0
247	T T	2	64	3	0	0	0.79	3.92	0	0
248	T T	1	65	1	0	0	1.23	5.37	0	0
249	G T	1	53	1	1	1	0.82	5.31	0	0
250	T T	2	65	1	1	0	0.75	6.38	1	0
251	G T	1	66	1	0	0	0.72	5.01	0	1
252	T T	1	64	1	0	0	1.42	3.2	0	0
253	G T	1	54	1	0	0	1.02	5.14	0	0
254	T T	2	46	1	0	0	1.45	5.36	1	0
255	G T	1	63	1	0	0	1.04	5.27	0	0
256	T T	2	70	1	0	0	0.73	4.18	0	1
257	G G	2	63	1	1	1	1.03	2.86	0	0
258	G T	2	49	1	1	1	0.96	4.24	0	0
259	T T	2	65	1	0	0	2.04	4.86	0	0
260	T T	2	64	1	0	1	1.59	5.47	0	0
261	T T	2	62	1	0	0	1.53	4.36	0	0
262	T T	2	65	1	0	0	2.45	3.3	0	0
263	G T	2	67	3	1	1	1.22	4.61	0	0
264	T T	2	59	1	0	0	0.76	4.7	0	0
265	T T	2	60	1	0	0	0.98	3.99	0	0
266	T T	1	50	1	0	0	1.04	4.84	0	0
267	T T	2	54	1	0	0	1.08	6.24	1	0
268	T T	2	50	1	0	0	4.56	5.14	1	0
269	T T	2	61	1	0	0	3.57	4.63	0	0
270	G T	2	60	1	0	0	2.24	4.03	0	1
271	T T	1	56	1	0	0	1.01	3.49	0	0
272	T T	2	60	1	0	0	1.04	5.27	0	0
273	T T	1	65	2	0	0	1.38	4.95	0	1
274	T T	1	68	1	0	0	1.79	4.37	0	0
275	G T	1	63	2	1	0	3.46	6.01	0	0
276	G T	2	64	2	1	1	0.85	6.26	0	0
277	T T	1	48	2	0	0	0.75	3.97	0	0
278	G T	2	62	2	0	0	0.82	4.83	0	0
279	T T	2	56	1	0	0	0.53	5.45	1	0
280	T T	2	61	1	0	0	1.28	5.66	1	0
281	T T	2	65	1	0	0	1.88	5.26	0	0
282	T T	1	60	1	0	1	2.48	5.01	1	0
283	T T	2	52	2	1	1	2.92	6.5	0	0
284	T T	1	65	1	0	0	0.76	6.31	1	0
285	T T	2	62	1	0	0	0.43	4.7	0	0
286	G T	1	55	1	0	0	0.53	4.43	0	0
287	T T	1	58	3	1	0	1.35	9.17	1	0
288	G T	1	53	1	1	1	1.28	3.29	0	0
289	T T	1	69	1	0	0	3.19	4.64	0	1
290	T T	2	65	2	0	0	1.5	5.7	0	0
291	T T	2	62	2	1	1	2.12	5.88	0	0
292	T T	2	60	1	1	0	0.49	6.77	1	0
293	G T	2	58	1	0	0	1.81	4.6	0	0
294	G T	1	65	1	1	0	1.06	7.15	1	0
295	G T	2	66	1	0	0	1.18	4.3	0	0
296	T T	1	58	1	0	0	3.18	3.55	0	0
297	T T	1	65	1	1	0	2.6	7.51	1	1
298	T T	2	60	2	1	1	1.17	4.09	0	1
299	G T	2	65	1	0	0	3.68	4.41	0	0
300	T T	2	63	1	0	0	1.34	3.28	0	0
301	T T	2	67	1	0	0	0.52	4.36	0	0
302	G G	2	59	2	1	0	1.47	6.05	0	1
303	T T	2	61	1	0	0	1.05	5	0	0
304	T T	1	70	1	0	0	1.81	3.97	0	0
305	T T	1	65	1	0	0	1.24	4.36	0	0
306	T T	2	62	1	0	0	1.1	4.5	0	0
307	T T	1	63	2	1	1	1.02	4.21	0	0
308	T T	2	60	1	0	0	2.47	6.1	0	0
309	T T	1	59	2	0	0	2.98	4.59	0	1
310	T T	2	66	2	1	1	1.01	2.88	0	0
311	G T	1	58	1	0	0	1.05	3.96	0	0
312	T T	1	61	1	0	0	2.07	5.04	0	0
313	G T	2	49	1	0	0	0.89	4.74	0	0
314	T T	1	57	1	0	1	1.35	3.96	0	0
315	T T	2	63	1	0	0	1.13	3.25	0	0
316	T T	1	57	1	0	1	0.85	4.08	0	0
317	T T	2	64	1	0	0	0.83	4.43	0	0
318	G T	1	58	1	0	0	0.57	5.05	0	0
319	T T	2	67	3	0	0	1.2	5.33	0	1
320	T T	2	60	1	0	0	1.22	4.86	0	0
321	T T	1	50	1	0	0	0.74	4.4	0	0
322	T T	2	61	2	0	0	1.32	6.02	1	0
323	T T	1	55	1	0	0	1.24	5.29	0	1
324	G T	1	59	1	0	0	3.46	4.43	1	1
325	T T	1	58	1	1	1	1.86	5.04	0	1
326	T T	2	64	3	0	0	1.59	5.62	0	0
327	G T	1	75	1	0	0	0.67	3.14	0	0
328	T T	1	54	3	0	0	0.8	4.17	0	0
329	G T	1	70	1	0	0	1.57	5.25	0	0
330	T T	2	60	1	0	0	1.88	4.79	0	0
331	T T	2	63	1	0	0	0.85	5.8	0	0
332	T T	2	62	3	0	0	1.95	5.17	0	0
333	G T	1	58	1	1	1	0.73	3.51	0	0
334	G T	2	49	3	0	0	1.46	4.98	0	0
335	T T	2	52	1	0	0	0.82	4.5	0	1
336	T T	2	57	2	0	0	3.13	5.76	1	0
337	G T	2	61	1	0	0	0.57	5	0	1
338	G G	2	54	3	1	1	0.92	4.37	0	0
339	G T	1	61	2	0	1	0.5	4.36	0	0
340	T T	1	57	1	0	0	4.12	5.65	1	0
341	G T	1	67	2	0	0	0.64	4.15	0	0
342	T T	2	64	2	1	1	4.72	4.93	0	0
343	T T	2	61	3	0	0	0.78	5.76	0	0
344	T T	1	63	1	0	0	0.84	3.98	1	0
345	T T	1	62	1	1	0	1.94	5.95	1	0
346	T T	1	63	1	1	1	0.96	6.08	1	0
347	T T	1	67	2	0	0	1.4	4	0	1
348	G T	2	49	1	0	1	1.14	3.09	0	0
349	T T	1	57	3	0	0	0.54	4.72	0	0
350	T T	2	51	1	0	0	0.86	3.38	0	0
351	T T	2	65	1	1	1	1.07	4.76	0	1
352	G T	2	61	1	1	1	2.3	5.37	1	1
353	T T	2	65	1	0	0	1.56	3.97	0	0
354	T T	1	50	1	0	0	1.82	4.76	0	0
355	G T	1	68	1	0	0	1.42	5.14	0	0
356	G T	1	55	1	0	1	3.89	5.26	1	0
357	T T	1	68	1	0	0	5.24	4.75	0	0
358	T T	2	57	2	1	1	0.45	7.75	0	0
359	T T	2	70	2	0	0	2.53	3.9	0	0
360	G T	1	56	1	0	0	4.9	4.78	0	0
361	T T	1	56	1	0	0	1.31	3.85	0	0
362	T T	1	62	1	0	0	1	5.46	0	0
363	T T	2	53	3	0	0	3.45	5.22	0	0
364	G T	2	66	1	0	0	4.2	5.79	1	0
365	T T	2	65	1	0	0	3.41	6.07	1	1
366	T T	1	48	1	0	0	2.62	3.43	0	1
367	G T	1	64	1	1	0	2.47	6.93	0	1
368	T T	1	65	1	0	0	1.19	4.67	0	0
369	G T	2	68	1	0	0	1.34	5.8	1	0
370	T T	1	65	1	0	0	1.27	6.52	0	0
371	T T	1	53	1	1	0	0.69	4.35	0	0
372	T T	2	58	1	0	0	1.34	5.74	0	1
373	T T	1	62	1	0	1	0.74	4.3	0	0
374	T T	2	68	2	0	0	1.59	3.86	0	0
375	T T	1	65	1	0	0	0.97	4.17	0	0
376	T T	1	56	2	0	0	2.15	4.57	0	1
377	G G	1	54	1	0	0	5.03	3.27	0	0
378	G T	2	66	1	0	0	2.87	3.38	0	0
379	G T	1	65	1	0	0	3.96	3.63	0	0
380	T T	1	65	1	0	0	3.33	5.76	1	1
381	G T	2	62	2	0	0	0.72	4.39	0	0
382	G T	2	61	1	0	1	1.16	4.56	0	0
383	T T	2	62	1	0	0	1.32	4.7	0	1
384	T T	2	57	2	0	0	2.01	4.45	1	0
385	T T	2	58	1	0	1	0.69	3.93	0	0
386	G T	2	75	1	0	0	3.12	4.37	1	0
387	T T	2	62	1	0	0	5.24	4.94	0	0
388	G T	1	67	1	0	0	1.03	4.33	0	0
389	T T	2	59	3	0	0	1.17	3.46	0	0
390	G T	1	58	1	0	0	0.94	5.33	1	0
391	G T	1	57	1	0	0	1.23	4.86	0	0
392	G T	1	64	1	0	0	0.88	4	0	0
393	G T	2	59	1	0	0	0.65	3.16	0	0
394	G G	2	68	1	0	0	1.07	5.47	0	0
395	T T	1	57	2	0	0	0.98	5.4	0	0
396	T T	1	62	2	0	0	2.34	4.86	1	0
397	G T	1	61	1	0	0	3.24	5.23	0	0
398	G G	1	64	3	0	0	1.07	4.55	0	0
399	T T	2	59	2	1	0	2.08	5.89	1	1
400	T T	2	58	2	0	0	0.84	3.01	0	0
401	T T	2	63	2	1	0	0.57	2.95	0	0
402	T T	1	59	1	0	0	1.17	5.46	0	1
403	G T	1	56	3	0	0	1.53	5.07	0	0
404	G G	2	60	2	0	0	3.91	4.56	1	0
405	T T	1	58	1	0	1	0.79	8.34	1	0
406	G T	1	58	1	0	0	0.57	4.67	0	0
407	G T	1	66	3	1	1	0.62	4.43	0	0
408	T T	2	61	2	1	1	3.04	4.82	0	0
409	T T	1	56	1	0	1	2.04	3.82	1	0
410	G T	2	61	2	1	1	3.92	5.03	1	0
411	G T	2	50	1	0	0	0.86	4.11	0	0
412	T T	2	59	3	0	0	4.86	3.24	1	0
413	T T	1	60	3	1	1	2.38	4.48	0	0
414	T T	1	65	1	0	0	1.49	5.1	0	0
415	T T	1	70	1	0	0	4.31	4.66	0	0
416	T T	2	63	3	0	0	0.89	5.1	0	0
417	T T	1	60	2	1	1	0.5	4.46	0	0
418	T T	1	59	1	0	0	4.04	5	0	1
419	G T	2	65	1	1	1	2.37	4.34	0	0
420	T T	2	66	2	0	0	2.17	5.62	0	0
421	T T	1	57	3	0	0	1.84	4.51	0	0
422	T T	2	58	1	0	0	3.82	4.5	0	0
423	T T	1	63	1	0	0	1.07	5.09	0	0
424	T T	1	56	1	0	0	0.89	5.79	0	0
425	G T	1	65	3	0	0	1.03	5.71	1	0
426	G T	1	66	2	0	0	2.1	4.94	0	0
427	T T	1	64	1	0	0	3.23	5.01	0	0
428	T T	1	65	3	0	0	6.49	3.74	0	1
429	T T	2	50	3	0	0	0.6	2.9	0	0
430	G T	2	60	3	0	0	4.75	3.21	0	0
431	G G	2	65	2	0	0	0.71	5.1	0	0
432	T T	2	63	2	0	0	1	2.99	0	0
433	G T	1	65	1	0	0	1.69	5	0	0
434	T T	1	60	1	0	0	1.46	4.28	0	0
435	G T	2	62	2	0	0	2.29	3.36	0	0
436	T T	2	64	1	1	1	0.5	2.77	0	0
437	T T	1	68	1	0	0	2.34	4.71	0	0
438	T T	2	52	1	0	0	0.78	3.3	0	0
439	G T	2	65	2	0	0	2.25	4.75	0	0
440	T T	2	67	2	1	1	1.5	5.18	0	0
441	G T	2	65	1	0	0	1.14	4.52	0	0
442	T T	1	56	1	0	0	3.26	3.6	0	0
443	T T	2	65	3	0	0	0.9	4.7	0	1
444	T T	2	70	3	0	0	1.05	4.47	0	0
445	G T	2	60	2	0	0	1.26	4.18	0	0
446	T T	1	58	3	0	0	0.67	5.05	0	0
447	T T	1	51	2	0	0	0.76	4.84	0	0
448	T T	1	65	1	0	0	4.83	5.73	1	0
449	T T	1	50	3	0	0	0.72	3.68	0	0
450	G T	1	48	1	0	0	1.19	5.94	0	0
451	G T	1	56	1	0	0	1.07	4.56	0	0
452	T T	2	65	1	1	1	2.83	5.23	0	0
453	G T	2	62	1	0	0	0.74	4.87	0	0
454	T T	2	67	3	0	0	1.21	5.1	1	0
455	T T	2	65	1	0	0	1.56	4.98	0	0
456	T T	2	62	1	1	1	3.03	4.47	0	0
457	T T	1	57	1	0	0	1.03	6	0	0
458	T T	2	62	1	1	1	0.57	4.34	0	0
459	G G	2	70	1	1	1	1.03	3.63	0	0
460	T T	1	65	2	1	1	0.58	4.8	0	0
461	T T	1	60	1	0	0	1.38	3.9	0	0
462	G T	1	60	1	0	0	1.24	4.84	0	0
463	T T	2	60	3	0	0	0.98	3.6	0	0
464	T T	1	56	1	0	0	1.38	4.55	0	0
465	T T	1	58	3	0	1	2.53	4.83	0	1
466	T T	2	60	3	0	0	0.58	4.65	0	0
467	T T	2	63	2	1	1	0.67	3.64	0	0
468	G T	2	63	1	0	0	2.41	10.91	1	1
469	T T	2	58	3	0	0	1.43	5.3	0	0
470	G T	2	66	1	0	1	1.75	4.8	0	0
471	G T	2	63	3	0	0	0.87	4.39	0	0
472	T T	1	65	1	1	0	3.56	6.31	1	0
473	T T	1	60	1	1	0	0.73	3.43	0	0
474	G T	2	65	2	1	1	5.91	4.18	1	0
475	T T	1	59	1	0	0	2.98	4.11	0	0
476	G T	2	57	1	0	0	1.21	4.12	0	0
477	G T	1	58	3	0	0	2.34	4.81	0	0
478	T T	1	65	3	0	0	1.15	4	0	0
479	G T	2	62	1	0	0	1.68	4.35	0	0
480	T T	2	60	1	0	0	1.87	4.84	0	0
481	T T	2	57	3	0	0	2.35	2.6	1	0
482	T T	2	43	1	0	0	2.76	4.98	0	0
483	G T	2	60	1	0	0	1.1	7.14	0	1
484	T T	2	70	1	0	0	1.19	3.53	0	0
485	G T	1	61	3	0	0	0.57	4.09	0	0
486	G T	1	54	1	1	0	0.78	6.77	0	0
487	T T	1	65	3	0	0	2.03	5.49	1	0
488	T T	1	76	2	0	1	4.73	4.86	0	0
489	T T	1	68	3	0	0	2.51	4.22	0	0
490	T T	2	76	1	0	0	0.52	4.97	0	1
491	G G	1	65	2	0	1	3.53	3.47	1	0
492	G T	1	62	1	0	0	0.69	3.71	0	0
493	T T	1	58	3	0	0	1.24	3.41	1	0
494	G T	2	76	2	0	1	0.75	5.62	0	0
495	T T	1	65	1	0	0	1.22	6.55	1	0
496	T T	1	76	1	0	0	1.19	8.13	1	0
497	T T	2	75	1	0	0	1.29	3.5	0	0
498	T T	1	67	1	0	0	1.12	4.45	0	0
499	G T	2	52	1	1	0	1.54	7.37	1	0
500	T T	2	67	1	1	1	3.02	4.31	1	0
501	T T	2	60	1	0	1	5.77	4.91	1	0
502	T T	1	53	1	0	0	0.77	5.73	0	0
503	T T	1	67	1	0	0	1.37	4.39	0	0
504	T T	2	65	1	0	0	2.64	3.41	0	0
505	T T	2	67	1	0	0	1.32	4.86	0	0
506	T T	2	65	1	0	0	0.95	4.66	0	1
507	T T	2	59	1	0	0	3.19	5.91	0	0
508	G T	2	60	1	0	0	0.82	3.99	0	1
509	T T	1	70	2	0	0	3.75	5.98	0	0
510	T T	2	65	1	0	1	1.35	3.69	0	0
511	T T	2	63	1	0	1	2.64	5.16	0	0
512	T T	1	56	2	0	0	1.36	3.9	0	0
513	G T	2	65	1	0	0	3.48	3.33	0	1
514	T T	1	56	3	0	1	3.44	3.79	0	0
515	G T	1	52	1	0	0	1.68	6.1	1	0
516	T T	2	57	1	0	0	3.9	4.71	1	0
517	G T	1	57	1	0	0	0.55	4.22	0	1
518	T T	1	60	1	0	0	0.94	3.98	0	0
519	G T	2	55	1	0	0	1.28	4.16	0	0
520	G G	2	62	1	0	0	2.41	6.35	1	1
521	T T	2	65	1	0	0	0.59	4.9	0	1
522	T T	1	62	2	0	0	1.76	4.97	0	0
523	G T	1	65	1	0	0	2.51	5.73	0	0
524	T T	1	66	1	0	0	1.05	3.79	0	1
525	T T	1	60	1	0	0	0.68	2.7	0	1
526	T T	2	65	1	0	0	0.59	3.66	0	0
527	T T	1	56	1	0	0	2.06	4.64	1	0
528	T T	1	56	1	0	0	2.57	5.34	1	1
529	T T	1	58	3	0	1	0.87	4.55	0	0
530	T T	2	65	1	0	0	2.13	3.25	0	0
531	T T	2	47	1	1	0	2.31	6.1	1	0
532	T T	1	68	1	1	0	0.97	6.16	0	1
533	G T	2	56	1	1	0	0.55	6.77	0	0
534	G T	2	59	2	0	0	1.79	7.13	0	0
535	G T	1	60	1	0	0	3.56	4.7	1	0
536	T T	1	65	2	0	0	2.27	4.32	0	0
537	G G	2	50	1	0	0	1.53	4.87	0	0
538	G T	2	62	1	0	0	1.03	3.91	0	0
539	T T	2	75	2	0	0	1.05	3.27	0	0
540	T T	1	52	1	0	0	0.6	5.11	0	1
541	T T	1	62	1	0	0	1.88	5.2	0	0
542	T T	2	64	2	0	0	1.06	5.03	0	0
543	G T	2	58	1	0	0	0.76	4.85	0	0
544	T T	1	62	3	1	0	2.85	6.35	1	0
545	G T	1	60	3	0	0	1.62	5.73	0	0
546	G T	1	66	1	0	0	0.92	5.13	0	0
547	G T	2	66	1	0	0	1.11	3.59	1	0
548	T T	1	46	3	0	0	0.52	3.93	0	0
549	T T	1	57	1	1	1	0.92	4.34	0	0
550	T T	2	65	3	1	0	0.79	6.88	1	0
551	T T	2	48	3	0	1	1.36	7.13	1	0
552	T T	1	59	1	0	0	0.96	3.27	0	0
553	T T	1	65	1	0	0	1.25	6.07	1	0
554	G T	2	65	1	1	1	7.6	4.49	0	0
555	T T	2	67	1	0	0	4.39	3.64	0	0
556	T T	2	62	2	0	0	1.06	4.87	0	0
557	G T	1	42	1	0	0	0.87	5.79	1	0
558	G T	1	60	3	1	0	2.34	6.04	1	0
559	G T	2	60	2	0	0	2.54	3.4	0	0
560	T T	1	58	1	0	0	0.58	3.53	0	0
561	G T	1	61	1	0	0	0.69	5.73	0	0
562	T T	1	65	1	0	0	1.09	4.32	0	0
563	T T	1	57	1	0	0	1.42	4.34	0	0
564	T T	1	56	1	0	1	0.76	5	0	0
565	G T	1	49	1	0	0	0.85	3.87	0	0
566	T T	2	61	1	1	0	1.05	6.09	0	1
567	G T	1	60	3	0	0	3.24	4.57	0	0
568	G T	2	52	1	1	0	0.65	6.16	0	0
569	T T	1	54	3	0	0	4.26	6.88	0	1
570	T T	1	54	3	0	0	1.94	4.27	0	0
571	T T	2	50	1	0	0	2.47	3.34	0	1
572	G T	1	60	1	1	0	1.05	7.34	1	0
573	G T	2	46	3	0	0	0.85	6.49	1	0
574	T T	1	60	1	1	0	0.63	2.6	0	0
575	T T	2	58	1	0	0	2.82	4.31	1	0
576	T T	1	61	1	0	0	1.75	4.34	0	0
577	G T	2	65	1	0	0	2.38	4.31	0	1
578	T T	1	59	1	0	0	2.58	3.82	1	0
579	G T	2	60	1	0	1	0.77	3.25	0	0
580	G T	2	58	1	0	0	0.62	5.19	0	0
581	T T	2	47	1	0	0	1.06	4.59	1	1
582	G T	2	65	1	0	0	0.4	5.05	0	1
583	T T	2	52	2	0	0	2.56	6.03	1	0
584	G T	2	55	1	0	0	1.53	3.78	0	0
585	T T	1	40	2	0	1	1.75	5.84	0	0
586	G T	1	56	2	1	0	1.67	7.4	1	0
587	T T	2	62	1	0	0	0.86	4.06	0	0
588	T T	2	68	2	0	0	2.03	3.5	0	0
589	T T	1	58	1	0	0	1.16	4.13	1	0
590	T T	2	68	3	0	0	1.04	4.59	0	0
591	T T	2	58	2	0	0	1.36	4.56	0	1
592	T T	1	63	1	0	0	1.04	4.94	0	0
593	T T	2	58	2	0	0	1.43	5.64	0	0
594	T T	2	64	2	0	0	1.54	4.44	0	0
595	T T	2	43	1	1	1	0.86	4.73	0	0
596	G G	1	62	2	0	0	2.47	2.71	0	0
597	G T	1	59	2	1	1	2.19	6.69	1	1
598	T T	1	65	2	0	0	1.6	3.73	0	0
599	T T	2	58	3	0	0	1.85	6.01	1	0
600	G T	2	65	3	1	0	0.67	6.06	1	0
601	T T	2	67	1	0	0	3.89	5.79	0	0
602	G T	1	60	2	0	1	4.78	3.56	1	0
603	T T	1	56	3	0	1	0.63	3.25	0	0
604	T T	2	51	1	0	0	1.02	5.23	1	1
605	G T	2	65	1	0	0	1.21	5.15	1	0
606	T T	1	58	1	0	0	1.21	5.46	0	0
607	T T	2	57	1	0	0	3.26	6.02	0	0
608	T T	2	48	3	0	0	0.54	7.3	1	1
609	T T	1	63	1	1	1	1.12	3.89	0	1
610	T T	1	62	1	0	0	1.23	4.45	0	0
611	G T	2	56	1	0	0	0.22	2.67	0	0
612	G G	1	59	1	1	0	4.31	6.07	1	1
613	G T	1	56	3	0	0	1.91	4.84	1	0
614	T T	2	50	1	0	0	2.34	5.18	0	0
615	T T	1	54	1	0	0	1.89	6.22	1	0
616	T T	2	38	3	0	0	4.84	4.56	0	1
617	T T	1	65	3	0	0	0.45	4.7	0	0
618	T T	1	59	1	0	0	3.34	3.99	0	0
619	T T	1	54	1	0	0	0.94	4.75	0	0
620	G G	2	65	1	0	0	3.32	5.92	0	1
621	G T	2	64	3	0	0	1.7	5.26	1	0
622	T T	2	56	1	0	0	3.03	5.89	0	1
623	G T	1	56	3	1	0	1.42	6.09	0	0
624	G G	2	61	1	1	0	3.74	6.21	0	0
625	G T	2	53	1	0	0	1.31	5.46	0	1
626	T T	1	56	1	0	0	2.94	5.09	0	0
627	T T	2	57	1	0	0	1.21	4.72	0	0
628	T T	1	57	2	0	0	0.67	5	0	0
629	T T	2	59	1	0	0	0.58	2.5	0	0
630	T T	1	59	1	0	0	4.56	5.2	0	0
631	G T	1	58	1	0	0	1.02	4.14	0	0
632	T T	2	64	1	0	0	1.53	4.46	0	1
633	T T	1	65	1	0	0	0.69	3.19	0	0
634	T T	1	68	1	0	0	1.24	2.97	0	0
635	G T	2	53	1	0	1	1.42	3.83	0	0
636	G T	1	63	1	0	0	1.27	3.38	0	0
637	T T	1	57	1	0	0	0.75	3.92	0	0
638	G G	2	65	1	0	0	4.13	6.03	1	0
639	G T	1	65	1	0	0	1.23	5.98	0	0
640	T T	1	50	2	1	0	0.85	4.95	0	0
641	T T	2	65	1	0	0	1.23	4.45	0	1
642	T T	1	53	1	0	0	3.27	3.91	1	1
643	T T	2	65	1	0	0	1.13	4.73	0	0
644	T T	1	49	3	0	0	2.37	5.36	0	0
645	G T	2	43	1	1	1	2.13	5.41	0	0
646	G G	1	56	1	0	0	0.81	4.68	0	0
647	T T	1	66	1	0	0	1.16	4.6	0	1
648	G G	2	53	2	0	0	2.54	4.81	1	0
649	G T	1	57	1	1	0	4.85	4.76	0	0
650	T T	1	54	1	0	0	1.05	5.57	0	0
651	T T	2	49	1	0	0	2.58	5.6	0	0
652	G T	2	61	1	0	0	2.59	5.07	0	0
653	T T	2	65	1	0	0	2.58	3.82	0	0
654	G T	1	47	1	0	0	1.56	3.6	0	0
655	T T	2	49	2	0	0	0.73	4.75	0	0
656	G T	2	57	3	0	0	2.94	4.25	0	0
657	G T	2	70	1	0	0	3.54	4.65	0	0
658	T T	1	65	3	1	1	2.2	5.62	1	0
659	T T	1	48	2	0	0	0.93	5.6	1	0
660	T T	1	45	1	0	1	1.69	2.86	0	0
661	T T	1	46	1	0	0	2.54	1.2	0	0
662	T T	2	49	1	0	0	0.68	4.17	0	0
663	T T	1	60	1	0	0	5.16	5.69	0	0
664	G T	1	62	2	0	0	2.09	3.03	0	0
665	G T	2	65	1	0	0	1.56	5.6	0	0
666	T T	1	65	1	1	1	0.71	5.28	0	0
667	T T	2	55	1	0	0	3.27	4.94	0	0
668	T T	1	66	1	0	0	1.09	3.33	0	0
669	T T	2	64	1	0	0	3.01	5.13	0	0
670	T T	1	50	1	0	0	2.3	3.54	0	0
671	T T	2	49	2	0	0	2.16	5.09	0	0
672	G T	1	49	1	0	0	0.63	2.62	0	0
673	T T	2	71	1	0	0	0.74	3.74	0	0
674	G T	1	66	1	0	0	0.54	3.98	0	0
675	G T	2	53	1	1	0	1.23	6.01	0	1
676	G T	2	70	1	0	0	0.73	4.31	0	0
677	G T	2	57	1	0	0	2.07	6.04	0	1
678	T T	2	47	2	0	0	1.08	4.78	0	0
679	T T	2	62	1	0	1	0.56	6.7	0	0
680	T T	2	53	1	0	0	1.21	5.8	0	0
681	T T	2	48	1	0	0	0.74	3.56	0	0
682	T T	2	61	1	0	0	2.16	3.5	0	0
683	T T	2	30	1	0	0	1.16	4.05	0	0
684	G T	2	56	1	1	1	1.83	4.77	0	0
685	G T	2	53	1	0	0	2.56	4.68	0	1
686	T T	2	63	1	0	0	0.54	5.51	0	0
687	T T	2	60	1	0	1	1	5.02	1	0
688	G T	1	58	1	0	0	3.83	6.41	0	1
689	T T	1	56	1	0	0	0.89	4.06	0	0
690	G T	2	59	1	0	0	0.72	4.91	0	0
691	T T	2	52	3	0	0	1.15	3.56	0	0
692	T T	1	57	2	0	0	2.26	4.31	0	0
693	T T	1	56	3	0	0	0.56	5.73	0	0
694	T T	2	55	1	0	0	1.42	3.74	0	1
695	T T	2	65	1	0	0	0.91	4.17	0	0
696	T T	2	63	2	0	1	0.5	5.54	0	0
697	G T	1	56	3	0	0	1.05	4.02	0	0
698	G T	2	61	1	0	0	1.91	4.67	1	0
699	T T	1	64	2	1	0	3.38	4.49	0	0
700	T T	2	62	1	0	0	3.68	4.9	0	1
701	T T	1	64	2	1	1	1.19	4.83	0	0
702	G T	2	50	1	1	1	2.86	3.4	0	1
703	T T	1	60	3	1	1	4.56	5.05	0	0
704	T T	2	65	1	1	1	2.67	4.04	0	0
705	T T	2	65	2	0	0	2.11	4.89	1	0
706	G T	2	50	1	0	0	1.21	3.85	0	0
707	T T	1	56	1	0	0	3.49	4.13	0	0
708	G T	2	60	1	0	0	0.96	4.15	0	0
709	G T	1	60	1	1	0	1.22	6.16	0	0
710	T T	1	58	1	0	0	2.3	2.5	0	0
711	G T	2	57	2	0	0	1.8	3.97	0	0
712	G G	1	62	1	0	0	3.42	2.96	0	1
713	T T	1	52	1	0	0	1.29	4.75	0	0
714	T T	2	52	1	0	0	3.32	3.75	0	0
715	T T	2	62	1	0	0	3.26	4.17	0	1
716	T T	1	64	1	0	0	1	4.63	0	1
717	T T	2	72	1	1	1	0.66	4.22	0	0
718	G T	2	60	1	0	0	0.83	4.9	0	0
719	T T	1	65	1	0	0	0.67	5.41	0	0
720	G T	1	64	2	0	0	0.75	3.92	0	0
721	G T	1	58	1	0	0	1.06	3.79	0	1
722	G T	1	62	1	1	0	2.28	4.98	0	0
723	G T	1	65	1	0	0	2.03	4.5	1	0
724	G T	1	68	2	0	0	1.04	3.3	0	0
725	T T	2	62	2	0	0	1.16	3.33	0	1
726	G T	1	52	1	0	0	2.16	3.29	1	0
727	T T	1	61	1	0	0	1.09	5.11	1	0
728	T T	2	64	1	0	0	1.47	4.07	1	1
729	T T	1	44	1	0	0	3.14	4.98	0	0
730	T T	2	59	1	0	0	1.75	3.42	0	0
731	G T	1	56	1	0	0	5.62	2.62	0	0
732	T T	1	56	1	1	1	1.03	4.61	0	0
733	T T	2	67	1	0	1	0.83	3.55	0	1
734	G T	1	42	2	1	1	0.69	3.97	1	0
735	T T	2	55	3	0	1	1.31	5.31	0	1
736	T T	2	57	2	0	0	0.56	4.24	1	0
737	T T	2	58	1	0	0	1.03	6.01	1	0
738	T T	1	62	1	0	0	1.52	5.06	0	0
739	G T	1	50	1	0	0	1.49	3.92	0	0
740	T T	1	58	3	1	1	0.69	4.8	0	0
741	G T	2	63	3	0	0	1.03	4.57	0	0
742	G T	1	49	1	0	0	4.62	4.96	0	0
743	T T	2	77	2	1	1	1.58	7.19	1	0
744	G T	1	58	2	0	0	1.36	4.6	0	1
745	G G	1	77	3	0	0	1.15	3.89	0	0
746	T T	1	68	1	0	0	0.69	4.39	0	0
747	T T	2	56	1	0	0	2.71	4.17	1	0
748	T T	2	61	2	1	0	1.05	6.16	1	0
749	T T	1	45	3	0	0	0.87	4.99	0	0
750	T T	2	49	1	0	0	0.63	4.28	1	1
751	T T	1	71	1	0	0	0.61	3.04	0	0
752	G T	2	58	1	1	0	1.99	6.55	1	0
753	G T	1	62	1	0	1	4.58	4.03	0	0
754	T T	1	60	1	0	0	1.12	5.54	0	1
755	T T	2	58	2	0	0	1.28	5.62	0	0
756	G T	1	55	3	0	1	2.53	4.86	0	0
757	G T	1	48	1	0	1	1.38	4.92	0	0
758	T T	1	77	2	0	0	1.01	4.43	0	0
759	T T	1	67	1	1	1	1.55	7.42	1	1
760	G T	1	62	1	1	1	1.06	2.88	0	0
761	G G	1	53	1	0	0	1.36	6.2	0	0
762	G T	2	59	1	0	0	0.61	5.03	0	0
763	T T	1	56	2	0	0	0.96	3.57	0	1
764	G T	1	40	1	0	0	0.78	5.54	1	0
765	G T	1	65	1	0	0	2.13	4.43	0	0
766	T T	2	60	2	1	1	3.43	6.21	1	0
767	G T	1	37	2	0	0	2.02	4.59	0	0
768	T T	1	44	1	0	0	0.76	4.35	0	0
769	G T	1	52	2	1	1	0.83	6.78	1	1
770	G T	2	57	2	1	1	1.44	5.39	0	0
771	T T	2	58	3	0	0	1.87	5.05	1	1
772	T T	1	65	1	0	0	1.05	3.43	0	0
773	G G	1	69	1	0	1	0.97	3.91	0	0
774	T T	1	62	1	0	0	2.34	5.4	0	0
775	T T	2	57	1	0	0	1.08	4.91	0	0
776	T T	1	66	1	0	0	1.11	5.42	1	0
777	T T	1	56	1	0	0	0.65	5.27	1	1
778	T T	1	51	3	0	0	2.27	3.99	0	0
779	T T	1	45	1	0	0	0.79	5.14	0	0
780	T T	1	63	1	0	0	1.49	4.9	0	0
781	T T	1	57	1	1	0	0.99	3.76	0	0
782	G T	2	50	1	0	0	1.99	4.41	1	0
783	T T	1	56	1	0	0	3.8	4.5	0	0
784	G T	1	63	1	0	0	0.98	4.86	0	0
785	G T	2	57	1	0	0	2.45	4.12	0	0
786	G T	2	56	2	0	0	3.93	5.01	1	0
787	T T	2	68	1	0	0	2.49	4.75	0	0
788	T T	1	62	3	0	0	0.4	3.53	0	0
789	T T	2	62	1	1	0	2.18	6.84	0	0
790	T T	1	60	1	1	1	0.79	7.27	1	0
791	G T	2	63	3	0	0	0.76	3.06	0	0
792	G T	1	65	3	0	0	1.21	5.09	0	0
793	T T	1	58	1	0	0	1.03	3.31	0	0
794	G T	1	45	1	0	0	2.64	4.06	0	1
795	T T	1	60	1	0	0	2.43	5.82	0	0
796	G T	2	63	1	0	0	1.18	3.24	0	1
797	G T	2	58	1	0	0	0.68	4.81	0	0
798	G T	1	59	1	0	0	1.12	5.23	0	0
799	T T	2	58	2	0	0	0.76	5.71	1	0
800	G T	1	60	2	0	0	2.45	5.47	1	0
801	T T	1	64	1	0	0	1.03	3.97	0	0
802	G T	2	63	1	0	0	0.73	4.16	0	0
803	T T	1	67	1	0	0	2.35	3.14	0	0
804	T T	1	56	1	0	0	1	5.49	0	0
805	G T	2	68	1	0	0	1.24	4.56	0	0
806	G T	1	51	1	0	0	1.36	2.91	0	0
807	T T	2	63	1	0	0	0.76	5.3	0	0
808	T T	1	56	1	1	0	1.27	4.08	0	0
809	T T	1	56	1	1	1	0.53	3.87	0	0
810	T T	1	71	1	0	0	2.43	5.88	1	1
811	T T	2	53	1	0	0	1.07	3.92	0	1
812	T T	2	57	1	0	0	0.83	2.2	0	0
813	T T	1	80	2	0	0	2.56	4.59	0	0
814	T T	2	50	1	0	0	3.04	4.71	1	0
815	T T	1	55	1	0	0	0.95	2.5	0	0
816	T T	1	61	2	0	0	2.18	5.29	0	1
817	T T	1	72	1	0	0	1.47	5.72	0	1
818	G T	2	59	1	0	0	1.56	5.48	0	0
819	T T	2	61	3	1	1	1.37	5.31	0	0
820	G T	2	50	2	0	0	1.36	5.02	0	0
821	T T	2	57	1	0	0	0.85	3.69	1	0
822	G T	1	62	2	0	0	1.77	4.61	0	1
823	T T	2	79	3	0	1	0.6	5.32	0	0
824	T T	2	53	1	0	0	0.89	4.36	0	0
825	T T	1	72	1	0	0	4.17	4.59	1	1
826	T T	1	76	1	1	1	1.21	5.05	0	0
827	T T	1	77	2	0	0	1.32	4.7	0	0
828	G T	1	77	1	0	0	1.36	1.19	0	0
829	T T	1	57	1	0	0	5.34	5.78	0	0
830	G T	1	75	1	0	0	1.86	5.5	0	0
831	T T	2	33	1	0	0	0.89	4.35	0	1
832	T T	2	52	1	0	0	1.78	2.72	0	0
833	T T	2	70	1	0	0	1.04	3.58	0	0
834	T T	1	53	1	1	1	2.07	4.67	1	0
835	T T	1	80	1	0	0	1.17	3.06	0	0
836	T T	1	63	1	0	0	0.97	3.59	0	0
837	T T	1	82	2	0	0	1.86	2.77	0	0
838	G T	1	85	1	0	0	1.79	5.4	0	0
839	G T	2	60	2	1	0	1.54	4.63	0	0
840	G T	2	56	1	0	1	0.78	4.92	0	0
841	T T	1	53	2	0	0	1.7	5.2	0	0
842	T T	2	51	2	0	0	2.34	4.87	1	0
843	T T	1	73	3	0	0	5.16	5.47	1	0
844	T T	1	58	1	0	0	2.45	5.38	0	0
845	T T	1	86	1	0	0	0.91	3.77	0	0
846	G T	1	60	3	0	0	2.09	2.97	0	0
847	G T	2	69	1	0	0	0.77	6.64	1	0
848	G T	1	74	3	0	0	0.83	5.27	0	0
849	T T	1	74	3	0	0	2.19	3.92	0	0
850	T T	2	71	1	0	0	1.05	5.82	1	0
851	T T	2	49	2	0	0	2.54	3.94	0	0
852	T T	2	55	1	0	0	1.12	4.44	0	0
853	T T	2	75	1	0	0	0.62	3.44	0	0
854	T T	2	69	1	0	0	2.11	5.47	0	0
855	G T	2	61	2	0	0	1.16	3.21	0	0
856	G T	1	70	1	0	0	1.01	5.67	1	0
857	T T	1	56	2	0	0	1.01	3.99	0	1
858	T T	1	57	1	0	1	1.24	4.57	0	0
859	G G	2	71	2	0	1	1.02	5.11	0	1
860	T T	2	49	1	0	0	3.43	4.57	0	0
861	T T	2	88	1	0	0	0.93	5.61	0	0
862	T T	1	59	1	0	0	3.48	5.6	1	1
863	G T	2	54	1	0	0	0.99	3.33	0	0
864	T T	1	64	3	0	0	1.06	5.31	0	1
865	T T	2	83	2	0	1	1.94	3.94	0	0
866	T T	1	60	1	1	1	2.67	5.89	1	0
867	T T	1	84	2	1	1	1.7	5.3	0	0
868	G T	1	62	2	0	0	1.53	5.47	0	0
869	T T	1	68	1	0	0	1.09	5.62	0	1
870	T T	2	40	1	0	0	2.32	3.58	0	0
871	G T	1	80	2	0	0	1.04	6.55	1	1
872	G T	2	66	1	0	0	2.03	4.25	1	0
873	T T	1	63	1	0	0	1.04	3.92	0	0
874	T T	1	80	1	0	0	0.8	1.99	0	1
875	T T	1	76	2	0	0	0.82	7.52	1	0
876	T T	2	60	1	0	0	0.89	5.06	0	0
877	T T	2	48	1	0	1	2.86	5.31	0	1
878	T T	2	57	2	0	0	0.95	5	0	1
879	T T	1	77	1	0	0	2.47	5.7	0	1
880	T T	2	54	3	0	0	0.74	4.6	0	0
881	T T	1	58	2	0	0	1.03	5.11	0	1
882	T T	1	47	1	1	0	2.3	7.03	1	0
883	G T	1	55	1	0	0	0.78	4.66	1	1
884	T T	1	62	1	0	0	0.84	5.07	1	0
885	T T	1	63	1	1	0	1.3	2.46	0	0
886	T T	1	57	2	0	1	1.52	4.23	0	0
887	T T	1	74	2	0	1	1.15	4.78	0	0
888	T T	1	70	1	0	0	0.67	4.3	0	0
889	T T	2	75	1	0	0	0.46	3.43	0	1
890	T T	2	69	2	0	0	1.4	5.82	0	1
891	G T	1	50	1	0	0	0.69	4.81	0	0
892	T T	1	77	1	0	0	2.17	4.33	1	1
893	T T	1	62	1	1	1	0.5	5.5	0	0
894	G T	2	75	1	0	0	1.24	3.41	0	0
895	G T	1	82	1	0	0	0.86	3.25	0	0
896	T T	2	52	3	0	0	0.6	6.58	0	0
897	T T	2	73	1	0	1	1.53	4.8	0	0
898	T T	2	78	1	0	0	1.45	3.98	0	0
899	T T	1	67	1	0	0	1.25	4.5	0	0
900	G T	2	52	2	0	0	1.88	5.5	0	1
901	T T	2	63	1	0	0	1.06	5.71	0	1
902	G T	2	73	1	0	0	3.61	5.52	0	0
903	T T	2	53	1	0	0	1.84	6.71	1	1
904	T T	2	75	1	0	0	0.76	4.18	0	0
905	T T	1	50	1	0	0	0.75	4.57	0	0
906	T T	1	62	2	0	0	1.44	3.3	1	0
907	G T	1	80	1	0	0	1.06	5.07	1	0
908	T T	2	76	1	0	0	1.58	4.74	0	0
909	T T	2	74	1	1	0	3.28	5.88	0	0
910	T T	1	78	2	0	0	1.03	4.28	0	1
911	T T	1	58	1	0	0	1.36	4.19	0	0
912	T T	2	82	1	0	0	3.46	5.48	0	0
913	T T	2	78	1	0	0	0.75	3.92	0	0
914	T T	1	65	1	0	0	7.03	6.08	1	0
915	T T	1	66	1	1	1	1.16	5.11	0	1
916	G G	2	75	2	0	0	1.25	4.81	1	0
917	T T	1	61	1	0	0	0.78	6.5	0	0
918	T T	1	70	2	0	0	1.14	5.47	0	0
919	T T	1	56	1	0	0	1.11	5.12	0	0
920	T T	2	52	2	0	0	0.75	6.24	1	0
921	T T	1	76	3	0	0	0.38	3.18	0	0
922	T T	2	70	1	0	0	1.96	4.94	0	0
923	T T	1	63	1	0	0	3.21	4.72	0	0
924	G T	1	58	1	0	0	0.85	4.72	0	0
925	T T	2	88	1	0	0	1.53	3.92	0	0
926	G T	2	82	1	0	0	1.16	3.46	0	0
927	T T	2	55	3	0	0	2.71	4.51	0	0
928	T T	1	59	1	0	0	1.7	5.89	0	0
929	G T	1	67	2	1	0	0.82	3.13	0	0
930	T T	1	80	2	0	0	0.96	5.81	1	1
931	T T	2	78	1	0	0	1.09	5.71	0	0
932	G T	1	49	1	0	0	1.22	2.5	0	0
933	G T	1	70	2	0	0	1.5	5.43	0	0
934	T T	1	56	1	0	0	2.64	6.05	1	0
935	T T	1	62	2	0	1	2.03	5.03	0	0
936	T T	1	47	1	1	1	0.52	3.59	0	1
937	G T	1	59	1	0	0	1.69	3.46	0	0
938	T T	1	67	1	1	1	0.92	4.1	0	0
939	T T	1	70	1	0	0	2.07	5.11	0	0
940	T T	2	80	2	0	0	1.29	3.6	0	0
941	T T	2	50	2	0	0	3.5	4.2	0	0
942	G T	2	64	1	0	0	1.54	3.85	0	0
943	G T	1	60	1	0	0	1.52	6.84	0	0
944	G T	1	55	3	0	0	1.49	6.15	1	0
945	T T	1	56	2	0	0	0.78	3.59	0	0
946	T T	1	62	1	0	0	0.73	7.26	1	1
947	T T	1	60	1	0	0	0.96	3.31	0	0
948	G T	1	58	1	0	0	1.07	6.1	1	0
949	T T	1	72	1	0	0	1	4.3	0	0
950	G T	2	89	2	0	0	2.17	5.26	0	0
951	G T	2	67	2	0	0	1.16	3.81	0	0
952	T T	2	76	1	0	0	0.65	5.98	0	0
953	T T	1	55	3	0	0	2.02	4.17	0	0
954	T T	1	87	1	1	0	2.29	6.34	0	1
955	T T	1	56	1	0	0	1.32	3.25	0	0
956	G T	2	63	1	0	0	0.57	5.02	0	0
957	T T	1	63	1	0	0	4.27	5.11	0	0
958	T T	1	60	1	0	0	0.96	7.4	1	1
959	G T	2	73	2	0	0	1.48	4.44	0	1
960	T T	2	72	2	0	0	2.07	4.43	0	0
961	T T	1	68	2	0	0	1	4.42	0	1
962	G T	1	54	1	1	0	1.74	6.09	1	0
963	T T	2	57	1	0	0	3.54	3.25	0	0
964	G T	2	78	1	0	0	1.14	8.01	1	0
965	T T	2	67	1	0	0	0.76	4.03	0	0
966	T T	1	58	1	0	0	0.61	3.06	0	0
967	T T	2	73	1	0	0	2.13	5.42	0	0
968	T T	1	59	1	0	0	0.88	5.34	0	0
969	T T	1	64	2	0	0	0.53	4.53	0	0
970	G T	2	77	1	0	0	0.96	5.41	0	0
971	G T	1	84	1	0	0	0.9	5.34	0	0
972	T T	1	70	3	0	0	1.04	6.06	0	0
973	T T	1	80	1	0	0	0.62	3.44	0	0
974	T T	1	67	2	0	1	1.72	4.69	0	0
975	T T	1	76	2	0	0	1.24	4.16	0	0
976	T T	2	59	3	0	0	1.45	5.64	0	0
977	G T	1	60	2	0	0	1.89	3.93	0	0
978	G T	1	78	2	0	0	0.84	4.94	0	0
979	T T	1	56	1	0	0	0.73	5.02	0	0
980	G T	2	48	1	0	1	1.17	4.22	0	0
981	G T	2	60	1	0	0	0.55	4.35	0	1
982	G T	1	43	1	0	0	0.97	3.66	0	0
983	T T	2	63	1	1	0	0.79	3.96	0	1
984	T T	1	82	2	0	0	2.04	5.71	0	0
985	T T	1	63	1	0	0	0.69	4.6	0	1
986	G T	1	49	1	0	0	2.01	4.86	0	0
987	G T	2	58	3	0	0	1.73	4.53	0	0
988	T T	1	57	1	0	0	1.35	3.01	0	0
989	T T	2	70	3	0	0	0.75	2.71	0	0
990	G T	1	43	1	0	0	1.4	5.61	0	1
991	T T	1	72	2	0	1	0.94	5.26	0	1
992	G T	1	48	1	0	0	1.36	4.04	0	1
993	T T	2	58	1	0	0	0.65	4.37	0	0
994	T T	1	47	1	1	1	3.51	11.3	1	1
995	T T	1	74	3	0	0	1.35	4.76	0	0
996	T T	2	57	1	0	0	4.51	4.74	0	0
997	T T	1	74	2	0	0	1.07	4.25	0	0
998	T T	2	82	1	0	0	1.14	4.5	0	0
999	T T	1	83	2	0	0	0.8	4.43	0	0
1000	G T	1	58	2	0	0	1.71	5.41	0	0
1001	T T	2	81	1	0	0	1.24	4.45	0	0
1002	T T	2	78	2	0	0	1.51	4.46	0	0
1003	T T	1	80	1	0	0	2.1	3.87	0	0

## Sheet: control-889
NO.	rs17222919	Sex	Age	Alcohol	Smokers	TG(mmol/L)	TC(mmol/L)	Hypertension	Diabetes
1	G T	2	46	0	0	0.54	3.3	0	0
2	T T	1	57	0	0	1.8	2.58	0	0
3	G G	2	46	0	0	0.43	3.88	0	0
4	G T	2	52	0	0	1.64	2.82	0	0
5	T T	1	64	0	0	0.47	4.89	0	0
6	T T	1	67	0	0	0.54	2.78	0	0
7	T T	1	60	0	1	1.06	5.03	0	0
8	G T	1	75	0	0	0.62	2.98	0	0
9	T T	1	57	0	0	1.01	3.05	0	0
10	T T	1	58	0	0	0.55	3.21	0	0
11	T T	1	42	0	0	1.47	2.79	0	0
12	T T	1	62	0	0	1.52	4.23	0	0
13	T T	2	57	0	0	1	4.84	1	1
14	G T	1	55	0	0	2.18	4.4	0	0
15	T T	2	69	0	0	1.32	4.6	0	0
16	T T	2	67	0	0	3.26	2.9	0	0
17	G T	1	56	0	0	0.83	4.76	1	0
18	T T	1	57	0	0	0.69	4.41	0	0
19	T T	2	61	0	0	1.8	5.36	1	0
20	T T	2	53	0	0	1.07	4.6	0	0
21	G T	1	62	0	0	3.61	2.87	0	0
22	G G	1	63	0	0	0.69	4.41	0	0
23	T T	1	52	0	0	0.73	4.24	0	0
24	T T	1	59	1	1	2.8	4.43	0	0
25	G T	2	53	0	0	1.2	4.97	0	0
26	T T	1	60	1	0	3.61	2.94	0	0
27	T T	1	55	0	0	1.01	3.05	0	0
28	T T	1	60	1	0	0.97	5.79	0	0
29	T T	2	50	0	0	1.71	4.52	0	0
30	T T	1	58	0	0	0.58	3.77	0	0
31	G T	2	65	0	0	1.12	5.4	0	0
32	T T	2	55	0	0	1.15	2.72	1	0
33	G T	2	64	0	0	0.54	4.81	0	0
34	G T	2	59	0	1	1.34	2.9	0	0
35	T T	1	65	0	0	1.2	2.76	0	0
36	T T	1	59	0	0	1.05	5.98	0	0
37	T T	1	57	0	0	0.9	4.14	0	0
38	T T	1	46	0	0	1.18	5.53	0	0
39	T T	2	53	1	0	1.95	4.04	0	0
40	T T	1	54	0	0	1.71	5.51	0	0
41	G T	2	52	0	0	0.89	4.88	0	0
42	T T	1	55	0	0	0.47	4.89	0	0
43	T T	1	57	0	0	1.34	2.86	0	0
44	T T	1	59	1	0	2.5	5.63	0	0
45	T T	2	52	0	0	1.02	3.96	0	0
46	G T	1	65	0	0	1.83	4.42	0	0
47	T T	1	46	1	1	2.35	5.68	0	0
48	T T	1	49	0	0	1.96	5.46	0	0
49	T T	1	50	0	0	1.19	4.2	0	0
50	G T	2	54	0	1	1.03	3.92	0	0
51	T T	2	48	0	0	1.25	4.31	0	0
52	T T	1	57	0	0	1.17	5.61	0	0
53	G T	1	52	0	0	1.86	3.32	0	1
54	G T	1	55	0	0	1.88	4.3	0	0
55	T T	2	65	0	0	1.26	3.01	0	0
56	T T	1	47	0	0	1.42	5.82	0	0
57	G T	1	52	0	1	1.09	4.12	0	0
58	G T	1	50	0	0	1.12	5.58	0	0
59	T T	2	53	0	0	1.35	3.43	0	0
60	T T	2	47	0	0	2.91	5.1	0	0
61	T T	2	62	0	0	1.05	3.3	0	0
62	T T	2	55	0	0	1.35	3.43	1	0
63	T T	1	58	0	0	1.42	5.82	0	0
64	T T	1	53	0	0	1.23	4.75	0	0
65	G T	1	55	0	0	0.79	4.26	0	0
66	T T	2	55	0	1	1.78	4.33	1	1
67	T T	1	57	1	0	0.65	3.66	1	0
68	T T	1	55	0	0	1.06	5.85	0	0
69	T T	1	53	0	0	1.15	4.91	0	0
70	T T	2	53	0	0	0.91	4.96	0	0
71	G G	1	51	0	0	1.48	5.54	0	0
72	T T	1	64	0	0	1.06	4.5	0	0
73	T T	1	65	0	0	2.35	5.68	0	0
74	G G	2	52	0	1	1.03	4.8	1	1
75	T T	1	68	0	0	2.39	3.2	0	0
76	G T	2	68	0	0	0.64	4.42	0	0
77	G T	2	56	0	0	1.17	5.27	0	0
78	G T	2	59	0	0	0.79	5.67	0	0
79	G T	2	56	0	0	1.86	3.03	0	0
80	G T	2	59	0	0	2.02	4.34	1	0
81	T T	2	60	0	0	1.64	5.08	1	0
82	T T	2	63	0	0	0.83	4	0	0
83	G G	1	56	0	1	0.6	2.87	0	0
84	G T	2	48	0	0	0.61	4.79	0	0
85	G T	2	66	1	0	1.09	4.43	1	0
86	G T	1	60	0	0	0.91	4.96	0	0
87	T T	2	59	0	0	0.4	3.12	1	0
88	G T	2	56	0	0	1.53	5.42	0	0
89	T T	1	54	0	0	2.35	5.68	1	0
90	G T	2	57	0	0	0.91	4.96	1	0
91	T T	2	67	0	0	1.25	4.31	0	0
92	G T	2	55	0	0	1.07	4.6	0	0
93	T T	1	57	0	0	0.93	4.32	0	0
94	G G	1	58	0	0	1.3	5.13	0	0
95	G T	1	69	0	0	1.78	4.68	0	0
96	T T	2	70	0	0	1.19	5.44	0	0
97	G T	1	67	0	0	1.73	3.14	0	0
98	T T	2	69	0	0	0.46	4.04	0	0
99	T T	2	67	0	0	1.9	5.41	0	0
100	G T	1	64	0	0	2.5	2.89	0	0
101	G T	2	61	0	0	1.46	4.04	0	0
102	G T	1	64	0	0	0.76	5.05	0	0
103	G T	2	55	0	0	1.08	4.62	0	0
104	G T	1	60	0	0	2.25	3.91	0	0
105	G T	1	50	0	0	0.61	5.82	0	0
106	T T	1	56	0	0	0.86	3.29	0	0
107	G T	1	60	0	0	1.09	4.77	1	0
108	T T	2	54	0	0	1.02	3.96	0	0
109	G G	2	60	0	0	1	3.32	0	0
110	T T	1	63	0	0	1.22	5.73	1	0
111	T T	1	64	0	0	0.45	4.86	0	0
112	G T	1	55	0	0	1.58	4.19	1	0
113	T T	2	56	0	0	0.96	3.93	0	0
114	G T	1	55	0	0	1.06	5.85	0	0
115	T T	1	64	0	0	0.79	2.8	0	0
116	T T	2	66	1	0	1.15	3.18	0	0
117	T T	1	50	1	1	1.36	3.47	0	0
118	T T	1	57	0	0	2.11	3.12	1	0
119	G T	2	65	1	0	1.33	4.64	0	0
120	T T	1	63	0	0	1.26	4.83	0	0
121	G T	1	47	0	0	1.2	4.92	0	0
122	G T	1	50	0	0	2.34	4.2	0	0
123	T T	1	58	0	0	1.78	4.68	0	0
124	T T	2	59	0	0	0.79	4.93	0	0
125	T T	1	61	0	0	0.81	4.05	0	0
126	G T	2	62	0	0	1.41	3.14	0	0
127	G G	1	53	0	0	0.67	4.43	0	0
128	G T	2	52	0	0	1.15	2.94	0	0
129	G T	1	58	0	0	1.74	4.29	0	0
130	G T	1	55	0	0	1.82	5.47	0	0
131	T T	2	65	0	0	1.09	4.12	0	0
132	T T	1	59	0	0	1.53	4.67	0	0
133	G T	2	61	0	0	0.88	5.12	0	0
134	T T	2	62	1	0	1.08	4	1	0
135	T T	1	57	0	1	2.18	5.81	0	0
136	G T	1	54	1	1	1.46	6.52	0	0
137	T T	1	65	0	0	2.06	3.05	0	0
138	T T	1	63	1	0	1.44	3.08	0	0
139	T T	1	62	0	0	1.38	3.18	0	0
140	G T	1	59	0	0	1.02	4.35	0	0
141	G T	1	61	0	0	1.09	5.14	0	0
142	G T	2	58	0	0	1.07	4.6	0	0
143	G T	2	70	1	0	2.07	5.22	0	0
144	T T	1	65	0	0	1.03	3.27	0	0
145	G T	2	57	0	0	1.03	4.75	0	1
146	T T	2	65	1	0	2.07	5.22	0	0
147	T T	1	58	0	0	1.88	4.3	0	0
148	T T	2	55	0	0	1.71	4.52	1	0
149	T T	2	65	0	0	2.04	4.77	0	0
150	T T	1	57	0	0	1.23	4.24	0	0
151	T T	2	55	0	1	1.82	4.19	0	0
152	T T	1	56	0	0	1.41	6.4	0	0
153	T T	1	66	0	0	1.85	4.98	0	0
154	T T	1	69	0	0	1.55	4.52	0	0
155	G T	1	49	1	1	2.7	5.81	1	0
156	T T	1	57	0	0	1.05	4.76	1	0
157	T T	1	67	0	0	1.24	4.84	0	0
158	G T	1	55	0	0	0.78	6.41	0	0
159	G T	1	57	0	0	1.84	4.42	0	0
160	G T	1	63	0	0	1.8	3.12	0	0
161	T T	1	59	0	0	0.73	4.24	0	0
162	G T	2	63	0	0	1.15	2.91	0	0
163	G T	2	60	0	0	2.29	6.12	0	0
164	T T	1	58	0	0	1.35	4.67	0	0
165	T T	2	61	0	0	1.08	3.02	0	0
166	T T	2	57	0	0	2.08	5.69	0	0
167	T T	2	52	0	0	0.67	4.02	0	0
168	T T	1	54	0	0	1.77	5.61	0	0
169	G G	1	57	0	0	0.89	4.88	0	0
170	G T	2	55	0	0	1.43	5.7	0	0
171	T T	2	68	0	0	1.01	5.05	0	0
172	G G	2	59	0	0	1.07	2.89	0	0
173	G T	2	52	0	0	1.27	3.02	0	0
174	T T	2	46	0	0	1.1	5.55	1	0
175	T T	1	55	0	1	1.93	5.73	0	0
176	T T	2	68	0	0	2.07	5.22	0	0
177	T T	1	60	0	0	1.52	4.23	0	0
178	T T	1	65	0	1	1.58	4.58	0	0
179	T T	2	63	0	0	0.67	5.1	0	0
180	T T	1	54	0	0	0.51	3.61	0	0
181	G T	2	63	0	0	1.56	5.14	1	0
182	G T	1	53	0	1	1.8	2.89	0	0
183	T T	2	60	0	0	0.85	3.42	0	0
184	T T	1	69	0	0	1.3	3.13	0	0
185	G G	2	51	0	0	1.52	4.01	0	0
186	T T	1	50	0	0	1.65	5.27	0	0
187	T T	1	56	0	0	0.73	4.7	0	0
188	T T	2	68	0	0	1.46	3.02	0	0
189	T T	2	46	0	0	1.01	3.77	0	0
190	G T	1	60	0	0	2.73	3.01	0	0
191	T T	2	58	0	0	0.61	4.79	0	0
192	T T	1	60	0	0	0.74	3.71	0	0
193	G T	2	66	0	0	2.9	5.29	0	0
194	G T	2	46	0	0	1.71	4.52	0	0
195	T T	2	66	0	0	1.04	3.28	0	0
196	G T	2	57	0	0	0.78	4.15	0	0
197	G G	1	55	0	0	1.41	5.07	0	0
198	T T	1	60	0	0	0.88	2.84	1	0
199	T T	1	60	0	0	1.36	3.14	0	0
200	T T	1	58	0	0	1.82	4.42	0	0
201	T T	2	63	0	0	1.86	5.31	0	0
202	G T	1	56	0	0	1.44	3.25	0	0
203	G T	1	60	0	0	0.73	4.68	0	0
204	G T	1	63	0	0	1.25	4.31	0	0
205	G T	1	55	0	0	2.06	5.35	0	0
206	T T	1	46	0	0	2	4.1	0	0
207	T T	2	56	0	0	1.8	5.75	0	0
208	G T	1	54	0	0	1.23	3.91	0	0
209	G T	2	57	0	0	1.11	4.94	0	0
210	T T	1	60	0	0	2.01	5.71	0	0
211	T T	1	54	0	0	1.32	4.14	0	0
212	T T	1	60	0	0	3.21	5.15	1	0
213	T T	1	65	0	0	1.82	5.47	0	0
214	T T	1	54	0	0	1.55	4.52	0	0
215	T T	1	65	0	0	0.76	3.27	0	0
216	G T	2	75	0	0	1.17	5.38	0	0
217	G T	2	47	0	0	1.03	3.92	0	0
218	T T	1	69	0	0	2.39	6.47	1	0
219	T T	1	63	0	0	1.23	4.41	0	0
220	T T	1	55	0	0	0.74	5.42	1	0
221	T T	2	65	0	1	1.4	5.67	0	1
222	G T	1	55	0	0	3.51	4.03	0	0
223	T T	2	66	0	0	1.67	4.53	0	0
224	T T	2	65	0	0	1.03	4.8	0	0
225	T T	2	58	0	0	1.36	4.9	0	0
226	G T	1	64	0	0	1.02	5.01	0	0
227	G T	2	63	0	0	1.65	5.23	0	0
228	G T	1	59	0	0	1.53	3.13	0	0
229	T T	2	46	0	0	0.96	3.93	0	0
230	G G	2	60	0	0	0.98	4.16	0	0
231	G T	2	54	0	0	0.79	5.67	0	0
232	T T	2	64	0	0	1.44	2.89	0	1
233	G T	1	54	0	0	1.1	3.01	1	0
234	T T	2	46	0	0	1.27	4.28	0	0
235	T T	1	55	0	0	1.68	3.01	0	0
236	G T	1	57	0	0	2.05	4.97	0	0
237	G T	2	51	0	1	1.9	3.09	0	0
238	T T	1	60	0	0	1.79	3.12	0	0
239	G T	1	64	0	0	1.82	2.87	1	1
240	G T	1	55	0	0	1.03	5.12	0	0
241	T T	2	50	0	0	0.89	4.1	1	0
242	T T	1	68	0	0	1.56	5.49	0	0
243	G T	1	52	0	0	0.59	4.13	0	0
244	G T	2	59	0	0	1.04	4.72	0	0
245	G G	2	59	0	0	1.74	5.47	1	0
246	G T	2	51	0	0	0.86	4.05	0	0
247	G T	2	55	0	0	1.07	4.6	0	0
248	T T	2	46	0	0	0.91	4.96	0	0
249	G T	1	54	0	0	1.87	3.71	0	0
250	T T	2	60	0	0	0.72	4.75	0	0
251	T T	1	48	1	1	1.93	5.57	0	0
252	G T	2	64	0	0	1.87	5.98	1	0
253	G T	1	62	1	0	1.11	4.94	0	0
254	T T	1	50	0	0	1.2	4.97	0	0
255	T T	1	62	1	1	2.17	5.91	0	0
256	T T	2	60	0	0	1.9	5.41	0	0
257	T T	1	58	0	0	0.88	2.84	1	0
258	T T	2	62	0	0	1.4	5.67	0	0
259	G T	1	65	0	0	0.9	4.14	0	0
260	T T	1	50	0	0	2.67	5.41	0	0
261	G G	1	59	0	0	1.43	6.64	0	0
262	T T	1	49	0	0	1.78	4.68	0	0
263	T T	2	64	0	0	1.02	6.12	0	0
264	T T	2	42	1	0	1.65	3.07	0	0
265	T T	1	59	0	0	2.83	4.42	0	0
266	G T	2	53	0	0	1.86	3.01	1	0
267	T T	1	60	0	0	1.42	3.01	0	0
268	T T	2	65	0	0	1.07	4.6	0	1
269	T T	2	59	0	0	1.17	3.12	0	0
270	G T	1	64	0	0	1.07	3.89	0	0
271	T T	2	62	1	1	1.03	3.13	0	0
272	G T	1	57	0	0	0.93	4.53	0	0
273	G T	2	59	0	0	1.39	4.06	0	0
274	T T	1	69	0	0	2.67	5.41	0	0
275	T T	1	60	0	0	1.74	4.29	0	0
276	G G	1	57	0	0	2.5	5.63	0	0
277	T T	2	50	0	0	0.67	5.1	0	0
278	G G	1	46	0	0	1.26	4.56	0	0
279	T T	1	60	0	0	1.35	3.43	0	0
280	G T	2	63	0	0	1.03	3.92	0	0
281	G T	2	58	0	0	1.71	4.52	0	0
282	G T	1	48	0	0	1.01	5.05	1	0
283	G T	2	49	0	0	1.08	4.62	1	0
284	T T	1	57	0	0	1.44	5.45	0	0
285	G T	1	56	0	0	1.68	5.82	0	0
286	T T	2	50	0	0	1.33	4.64	0	0
287	T T	1	66	0	0	0.78	4.14	0	0
288	T T	1	60	0	0	1.82	2.9	0	0
289	T T	2	65	0	1	1.52	4.52	0	1
290	T T	1	50	0	0	1.8	4.1	0	0
291	T T	2	66	0	0	0.96	3.93	0	0
292	T T	1	65	0	0	1.35	4.67	0	0
293	G T	2	38	0	0	1.08	5.93	1	0
294	T T	1	56	0	0	1.13	2.86	0	0
295	T T	1	60	0	0	1.23	6.45	1	0
296	G T	2	63	0	0	2.04	3.15	1	0
297	T T	1	58	1	1	1.01	5.11	0	0
298	T T	1	61	0	0	0.89	4.88	0	0
299	T T	1	59	0	1	0.64	5.11	0	0
300	T T	2	52	0	0	1.69	2.9	0	0
301	G T	1	50	0	0	1.34	3.89	0	0
302	T T	1	66	0	0	0.79	4.26	0	0
303	G T	2	63	0	0	2.08	3.01	0	0
304	G T	1	67	0	0	1.25	4.31	0	0
305	G T	2	55	0	0	1.52	6.87	0	0
306	T T	1	57	0	0	2.13	6.41	0	0
307	G T	1	66	0	0	1.34	5.19	0	0
308	T T	2	76	0	0	1.67	3.14	1	0
309	G G	1	62	0	0	1.31	3.64	0	0
310	T T	1	62	0	0	1.12	3.02	0	0
311	T T	1	67	0	0	1.87	4	0	0
312	T T	1	69	0	0	0.47	4.89	0	0
313	T T	2	58	0	0	0.62	5.92	0	0
314	T T	1	54	0	0	1.73	3.07	1	0
315	T T	2	52	0	0	2.07	5.22	0	0
316	G T	1	56	0	0	0.51	3.61	0	0
317	G T	2	59	1	0	1.34	4.73	0	0
318	T T	1	49	0	0	1.42	4.74	0	0
319	G T	1	58	0	0	2.51	3.21	0	0
320	T T	1	49	0	0	0.91	3.7	0	0
321	G T	2	76	0	1	1.04	5.12	0	0
322	G T	1	60	0	0	1.08	4.43	0	0
323	G T	2	55	0	0	2.07	5.22	0	0
324	G T	2	62	0	0	1.8	5.75	1	0
325	G T	2	54	0	0	1.61	5.88	0	0
326	G T	2	38	0	0	1.27	4.3	1	0
327	T T	1	48	0	0	1.16	3.04	0	0
328	G T	2	55	0	0	1.19	2.9	0	0
329	T T	2	57	0	0	1.02	3.96	0	0
330	G T	1	55	0	0	0.79	3.97	0	0
331	T T	1	58	0	0	0.54	4.76	1	0
332	G T	2	50	0	0	0.67	3.56	0	0
333	T T	1	51	0	0	1.36	3.47	0	0
334	T T	2	65	0	0	1.21	2.99	0	0
335	T T	1	60	0	0	1.3	5.13	0	0
336	G T	1	70	0	0	1.38	5.02	0	0
337	T T	2	64	1	0	0.67	5.02	0	0
338	G T	2	46	0	0	1.08	5.33	0	0
339	T T	1	60	0	0	1.02	4.35	0	0
340	G T	2	58	0	0	1.09	5.14	0	0
341	G T	1	64	1	1	1.23	4.09	0	0
342	T T	2	62	0	0	1.61	3.02	0	0
343	G T	1	54	0	0	1.01	4.58	0	0
344	T T	1	58	1	0	1.41	4.75	0	0
345	T T	2	60	0	0	1.71	4.52	0	0
346	G T	1	64	0	0	1.47	4.82	0	0
347	G T	2	63	0	0	1.28	4.45	0	0
348	T T	2	34	0	0	0.78	4.45	0	0
349	T T	1	60	0	0	0.79	3.97	0	0
350	T T	1	68	0	0	2	4.1	0	0
351	T T	1	62	0	0	3.52	3.45	0	0
352	T T	1	54	0	0	2.18	4.4	0	0
353	T T	1	53	0	0	0.54	5.84	1	0
354	G T	1	55	0	0	0.76	5.05	0	0
355	G T	1	55	0	0	0.51	2.98	0	0
356	G T	2	50	0	0	1.64	5.7	0	0
357	G T	2	63	0	0	1.9	5.41	0	0
358	T T	1	44	0	0	0.47	4.89	0	0
359	T T	1	62	0	0	0.56	4.13	0	0
360	G T	2	54	0	0	1.74	4.77	0	0
361	T T	2	59	0	0	0.73	4.68	0	0
362	T T	1	65	0	0	1.4	5.45	0	0
363	T T	1	46	0	0	1.61	3.06	0	0
364	G T	2	50	0	0	1.08	5.69	0	0
365	G T	1	50	0	0	2.36	3.52	0	0
366	T T	1	49	0	0	1	4.85	0	0
367	T T	1	55	0	0	0.51	2.98	0	0
368	G G	2	50	0	1	1.59	5.54	0	0
369	T T	1	43	0	1	1.17	2.89	0	0
370	G T	1	49	0	1	1.64	5.28	0	0
371	T T	1	51	0	0	1.28	4.65	0	0
372	T T	1	48	0	0	1.35	4.38	1	0
373	T T	2	67	0	0	0.51	5.22	0	0
374	G T	1	64	0	0	1.31	5.68	0	1
375	T T	2	74	1	0	1.32	3.12	0	1
376	T T	2	46	0	0	1.02	5.07	0	0
377	T T	1	62	0	0	1.3	5.13	0	0
378	T T	1	55	0	0	1.37	6.07	0	0
379	T T	1	49	0	0	1.35	3.42	0	1
380	G T	2	61	0	0	1.47	5.28	0	0
381	G T	2	55	0	0	0.89	2.88	0	0
382	T T	2	54	0	0	1.02	5.04	0	0
383	G T	2	56	0	0	4.03	3.12	0	0
384	G T	2	37	0	0	0.78	3.3	0	0
385	G T	1	68	0	0	1.07	4.01	0	0
386	G T	1	60	0	0	1.35	3.43	0	0
387	G T	2	61	0	0	1.32	3.12	1	0
388	T T	2	67	0	0	0.76	4.65	0	0
389	T T	2	66	0	0	2.89	4.73	1	0
390	T T	2	51	0	0	0.58	3.77	0	0
391	T T	1	40	0	0	1.02	4.5	0	0
392	T T	1	60	0	0	1.44	3.83	0	0
393	T T	1	45	0	0	1.05	4.76	0	0
394	G T	2	53	0	0	2.64	5.7	0	0
395	G T	2	65	0	0	0.64	5.41	0	0
396	T T	1	48	0	0	2.73	3.19	0	0
397	T T	2	65	0	0	1.17	5.27	0	0
398	T T	1	72	0	0	1.78	2.98	0	0
399	T T	1	60	1	0	2	3.08	0	0
400	T T	2	61	0	1	1.33	5.94	0	0
401	G T	1	66	1	1	4.56	5.49	0	0
402	G T	1	72	0	0	1.88	4.3	1	0
403	T T	1	58	1	0	0.51	3.61	0	0
404	T T	1	57	1	1	1.45	5.01	0	0
405	T T	1	65	0	0	0.69	4.41	0	0
406	G T	1	70	0	0	1.23	4.75	0	0
407	T T	2	69	0	0	2.7	5.23	0	0
408	G T	1	58	0	0	0.73	4.24	0	0
409	T T	2	71	0	0	1.78	4.33	0	0
410	G T	1	52	0	0	2.8	4.43	0	0
411	T T	1	60	0	0	1.77	5.34	1	0
412	T T	1	72	0	1	0.51	2.98	0	0
413	T T	1	59	0	0	1.7	4.86	0	0
414	T T	2	58	0	0	2.07	4.32	0	1
415	G T	1	61	0	0	1.64	5.28	1	0
416	T T	2	63	0	0	0.91	4.96	0	0
417	T T	1	69	0	0	1.58	4.19	0	0
418	G T	1	61	0	1	1.93	5.73	0	0
419	T T	1	56	0	0	2.18	5.81	0	0
420	G T	1	65	0	0	0.93	4.53	1	0
421	G T	1	68	0	0	3.36	5.06	1	0
422	T T	2	60	0	0	1.32	4.6	0	0
423	T T	2	58	0	0	0.54	4.45	0	0
424	G T	2	66	0	0	2.4	5.64	0	0
425	T T	1	72	0	0	2.66	4.07	0	0
426	T T	1	66	0	0	0.9	4.05	0	0
427	G T	2	65	0	0	5.04	4.42	0	0
428	T T	1	60	0	0	1.53	3.04	0	0
429	T T	2	70	0	0	0.88	5.46	0	0
430	T T	2	57	0	0	1.47	4.36	0	0
431	T T	2	50	0	0	1.1	5.55	0	0
432	T T	1	69	0	0	1.2	4.92	0	0
433	G T	2	61	0	0	0.48	5.31	0	0
434	T T	2	63	0	0	0.67	4.02	0	0
435	T T	1	68	0	0	1.19	4.2	0	0
436	T T	2	60	0	0	2.77	4.77	0	0
437	T T	2	59	0	0	1.63	5.52	0	0
438	G T	2	67	0	0	4.02	4.34	1	0
439	G T	2	73	0	0	1.71	4.52	0	0
440	G T	1	42	0	0	1.58	4.81	0	0
441	G T	2	67	0	0	1.33	5.94	0	0
442	G T	2	65	0	0	0.88	5.12	0	0
443	T T	2	45	0	0	1.35	3.43	0	0
444	T T	1	47	1	1	2.1	5.71	1	0
445	T T	2	56	1	0	1.95	4.04	0	0
446	G T	1	59	0	0	1.42	4.74	0	0
447	T T	2	69	0	0	2.87	5.01	0	0
448	T T	2	56	0	0	0.51	5.22	0	0
449	T T	2	57	1	0	2.59	2.87	0	0
450	T T	1	68	0	0	1.06	5.85	0	0
451	G T	2	69	0	0	0.68	4.79	0	0
452	T T	1	60	0	0	1.26	4.83	0	0
453	T T	2	62	0	0	0.53	4.59	0	0
454	T T	1	58	0	0	1.06	5.03	0	0
455	T T	2	62	0	0	0.96	4.84	0	0
456	T T	2	70	0	0	2.34	3.01	0	0
457	G T	2	56	0	0	0.88	5.46	0	0
458	G T	1	69	0	1	1.8	3.04	0	0
459	G T	2	70	0	0	2.91	5.1	0	0
460	T T	2	67	0	0	1.53	5.42	0	0
461	T T	1	62	0	0	1.24	4.84	0	0
462	T T	2	63	0	0	0.56	3.14	0	0
463	T T	2	75	0	0	1.58	4.81	1	0
464	T T	2	72	0	0	1.27	4.28	0	0
465	G T	1	60	0	1	1.53	4.67	0	0
466	G T	2	57	0	0	3.6	3.89	0	0
467	T T	1	64	0	0	1.09	4.77	0	0
468	G T	2	75	0	0	0.67	5.1	0	0
469	T T	1	74	0	0	0.64	5.11	0	0
470	G T	2	59	0	0	0.97	5.14	0	0
471	T T	1	64	0	0	1.23	4.75	0	0
472	T T	2	72	0	0	0.58	3.77	1	0
473	G T	1	61	0	0	1.07	3.27	1	0
474	T T	1	68	0	0	1.02	4.37	1	0
475	T T	1	59	0	0	0.58	3.77	0	0
476	T T	2	57	0	0	1.35	5.85	0	0
477	G T	2	46	0	0	1.02	3.32	0	0
478	G T	2	57	0	0	0.79	5.67	0	0
479	G T	1	56	1	0	2.71	5.51	0	0
480	G T	2	69	0	0	1.01	5.05	0	0
481	T T	2	64	0	0	0.66	4.04	1	0
482	T T	1	67	0	0	1.82	5.75	0	0
483	T T	1	71	0	1	1.34	3.89	0	0
484	T T	1	69	0	0	0.76	5.05	0	0
485	T T	1	65	0	0	2.05	4.97	0	0
486	T T	1	59	0	0	2.09	3.66	0	0
487	T T	2	68	0	0	1.28	5.95	0	0
488	G G	1	69	0	0	1.79	5.25	0	0
489	T T	2	61	0	0	1.19	5.44	0	0
490	G T	1	61	0	0	1.07	4.6	0	0
491	G T	2	69	0	0	1.03	3.92	1	0
492	G T	2	62	0	1	0.91	4.96	0	0
493	T T	1	69	1	1	0.9	4.05	0	0
494	G T	1	45	1	0	1.23	5.84	1	0
495	G T	1	66	0	0	1.46	4.04	0	0
496	T T	2	58	0	0	1.4	2.89	0	0
497	T T	1	69	0	0	0.91	3.7	0	0
498	T T	1	63	0	0	0.87	4.78	0	0
499	G T	1	67	0	1	0.49	3.23	0	0
500	G T	2	60	0	0	1.04	4.72	0	0
501	T T	2	69	0	0	1.04	5.3	0	0
502	T T	2	67	0	0	0.77	3.51	0	0
503	G T	1	73	0	0	1.82	5.75	0	0
504	G T	2	57	0	0	0.76	4.16	0	0
505	T T	2	59	0	0	0.77	4.05	0	0
506	T T	2	67	0	0	1.52	4.03	1	0
507	G T	1	62	0	0	0.96	3.93	0	0
508	T T	2	56	0	0	0.62	3.88	0	0
509	G T	1	69	0	0	1.1	4.16	1	0
510	T T	2	73	0	0	3.1	4.32	0	0
511	G T	2	56	0	0	0.98	4.16	0	0
512	G T	2	69	0	0	0.96	4.84	0	1
513	G T	2	69	0	0	1.04	3.41	0	0
514	T T	1	61	0	0	0.89	4.88	0	0
515	G T	1	60	0	0	0.78	3.42	0	0
516	T T	2	63	0	0	1.03	3.92	0	0
517	T T	2	69	1	0	2.08	5.69	0	0
518	T T	1	64	1	1	0.92	5.75	0	0
519	T T	1	56	0	0	2.73	5.1	0	0
520	T T	2	65	0	0	1.27	3.23	0	0
521	T T	2	63	0	0	0.83	4	0	0
522	T T	2	68	0	0	0.83	4	0	0
523	T T	1	56	0	0	1.42	4.74	1	0
524	T T	2	64	0	0	1.02	5.07	0	0
525	T T	2	66	0	0	0.61	4.79	0	0
526	T T	1	58	0	0	0.56	2.87	0	0
527	T T	1	58	0	0	1.04	5.27	0	0
528	T T	2	56	0	0	0.82	5.02	0	0
529	T T	2	56	0	0	0.64	4.42	0	0
530	G T	1	67	0	0	2.54	4.41	1	0
531	G T	1	69	0	0	1.03	4.75	0	0
532	G T	2	66	0	0	1.37	4.46	0	0
533	T T	1	65	0	0	1.34	4.5	0	0
534	G T	1	59	0	0	1.05	4.76	0	0
535	T T	1	68	0	0	1.24	4.84	0	0
536	G T	1	58	0	0	0.99	5.12	0	0
537	T T	2	44	0	0	2.29	4.01	1	0
538	T T	2	66	0	0	2.08	5.69	0	0
539	T T	1	62	0	0	1.35	4.67	0	0
540	G T	1	57	0	0	3.08	5.93	0	0
541	G T	2	60	0	0	1.22	4.55	0	0
542	T T	2	57	0	0	0.76	4.65	0	0
543	T T	1	65	0	0	1.96	5.46	0	0
544	G T	1	51	0	0	2.64	5.7	0	0
545	T T	1	64	0	0	0.85	3.02	0	0
546	T T	2	64	0	0	2.29	3.12	1	0
547	T T	1	63	0	0	1.63	4.78	0	0
548	T T	2	54	0	0	0.72	4.75	0	0
549	G T	2	74	0	0	1.84	5.69	0	0
550	T T	1	65	0	0	1.26	4.83	0	0
551	T T	1	67	1	1	1.86	3.32	0	1
552	G G	2	69	0	0	1.86	5.31	0	0
553	T T	1	74	0	0	1.74	4.29	0	0
554	T T	2	63	0	0	0.73	4.68	0	0
555	T T	1	57	1	1	1.09	4.43	0	0
556	T T	1	75	1	1	1.08	5.93	0	0
557	T T	1	74	0	0	2.51	3.42	1	1
558	T T	1	61	0	0	1.15	4.91	0	0
559	G T	1	71	0	0	1.46	4.01	0	0
560	G T	2	70	0	0	1.19	3.37	0	0
561	T T	2	63	0	0	0.76	4.65	1	0
562	G G	2	72	0	0	1.84	3.01	0	0
563	T T	1	69	0	0	1.56	5.79	0	0
564	G T	1	65	0	0	1.9	3.07	0	0
565	G T	1	62	0	0	2.08	4.13	0	0
566	G T	1	72	0	0	1.08	5.33	0	0
567	G T	1	70	0	0	1.2	5.28	1	0
568	T T	1	72	0	0	2.38	5.54	1	0
569	T T	1	69	0	0	1.7	5.81	0	0
570	G T	1	56	0	0	0.64	5.11	0	0
571	T T	1	50	0	0	1.82	5.35	0	0
572	T T	1	67	0	0	1.58	4.58	1	0
573	T T	2	56	1	0	2.59	2.95	1	0
574	T T	2	65	0	0	1.07	3.9	0	0
575	T T	2	60	0	0	1.15	3.16	0	0
576	T T	2	69	0	0	1.25	4.31	0	0
577	T T	2	57	0	0	1.8	3	0	0
578	T T	1	61	0	0	0.47	4.89	0	0
579	T T	1	62	0	0	2.18	4.4	1	0
580	T T	1	63	1	0	1.38	5.02	0	0
581	T T	1	69	0	0	1.42	5.82	1	0
582	G G	1	73	0	0	0.86	3.29	0	0
583	T T	1	57	0	1	1.09	5.14	0	0
584	T T	1	57	0	0	1.04	3.31	0	0
585	T T	2	56	0	0	1.15	4.45	0	0
586	T T	2	59	0	0	1.46	5.81	0	0
587	G T	1	67	0	0	1.37	4.95	0	0
588	T T	2	69	0	0	1.08	4.07	0	0
589	G T	2	56	0	0	1.03	4.8	0	0
590	G T	1	48	0	0	1.26	5.54	0	0
591	T T	1	59	0	0	1.2	5.28	1	0
592	G T	2	62	0	0	0.73	3.42	0	0
593	T T	1	62	0	0	1.9	5.09	0	0
594	T T	1	57	0	0	1.09	4.43	0	0
595	G T	1	69	0	0	1.46	4.04	0	0
596	G T	1	46	0	0	2.05	4.97	0	0
597	G T	1	68	0	0	1.77	3.12	0	0
598	T T	1	60	0	0	1.63	3.89	0	0
599	T T	2	66	0	0	1.44	4.25	0	0
600	G G	1	60	0	0	0.96	3.93	0	0
601	G T	2	72	0	0	1.26	5.43	0	0
602	T T	2	69	0	0	1.36	3.38	0	0
603	T T	2	73	0	0	1.17	5.38	0	0
604	T T	2	66	0	0	0.77	4.23	0	0
605	G T	2	70	0	0	1.63	5.52	1	0
606	G G	1	67	1	0	2.06	5.35	1	0
607	T T	2	60	0	0	1.02	4.34	1	0
608	T T	2	59	0	0	1.34	3.11	0	0
609	G T	1	72	0	0	1.56	5.79	0	0
610	T T	2	56	0	1	1.61	3.42	0	0
611	G T	1	65	0	0	1.3	5.13	1	0
612	T T	2	68	0	0	1.4	6.33	0	1
613	T T	1	61	1	1	1.3	5.13	0	0
614	T T	1	68	1	0	3.52	4.3	1	0
615	G T	2	58	0	0	1.08	4.06	0	0
616	G T	2	67	0	0	1.33	4.62	1	0
617	T T	1	67	0	0	1.26	2.89	0	0
618	G T	1	61	0	0	0.79	4.26	0	0
619	G T	2	70	0	0	0.82	4.15	0	0
620	T T	2	66	0	0	1.34	4.73	0	0
621	T T	1	74	0	0	1.06	5.03	0	0
622	T T	1	67	0	0	1	4.85	0	1
623	G T	2	69	0	0	1.94	5.3	0	0
624	G T	2	59	0	0	0.96	3.93	0	0
625	G G	1	65	1	1	1.21	4.85	0	0
626	T T	2	71	1	0	1.61	5.88	0	0
627	T T	1	63	0	0	0.51	5.45	0	0
628	T T	2	66	0	0	0.82	5.02	0	0
629	G T	1	69	0	0	1.53	4.67	0	0
630	T T	2	57	0	0	0.86	4.67	0	0
631	T T	1	71	0	0	1.23	3.91	0	0
632	T T	1	64	0	0	1.7	4.86	0	0
633	G T	1	57	0	0	1.41	5.07	0	0
634	G T	2	61	0	0	1.35	5.85	0	0
635	G T	1	66	0	0	2.01	5.71	0	0
636	T T	2	76	1	0	1.56	5.14	0	0
637	T T	2	69	0	0	0.79	5.67	0	0
638	G T	1	69	0	0	1.07	4.38	0	0
639	G T	2	60	0	0	1.95	4.04	0	0
640	G T	2	56	0	0	1.27	4.28	0	0
641	T T	1	65	0	0	0.78	4.07	0	0
642	T T	2	74	0	0	0.68	4.79	0	0
643	T T	2	64	0	0	1.29	5.23	0	0
644	T T	2	62	0	0	1.18	3.37	0	0
645	G G	1	61	0	0	0.99	5.12	1	0
646	T T	1	67	0	0	1.9	5.09	0	0
647	T T	1	70	0	0	4.98	4.02	1	0
648	G T	2	72	0	0	1.65	5.23	0	0
649	T T	1	56	0	0	1.32	5.68	0	0
650	T T	1	61	0	1	2.35	4.54	0	0
651	T T	2	67	0	0	1.04	4.77	0	0
652	G T	2	56	0	0	0.88	4.13	0	0
653	T T	1	51	0	0	0.75	3.91	0	0
654	T T	1	65	1	0	1.23	4.23	0	0
655	T T	2	69	0	0	1.1	4.43	1	0
656	G T	1	57	0	1	1.19	4.2	0	1
657	G T	2	61	0	0	1.93	4.19	0	0
658	T T	1	73	0	0	1.22	5.73	1	0
659	G G	2	62	0	0	1.52	6.87	0	0
660	G T	2	73	0	0	1.61	3.01	0	0
661	T T	2	57	0	0	1.25	4.31	0	0
662	T T	1	57	0	0	1.23	4.09	0	0
663	G G	2	56	0	0	1	5.57	0	0
664	G G	1	59	0	0	0.96	5.12	0	0
665	T T	2	67	0	0	1.32	4.04	0	0
666	T T	2	69	0	0	1.41	4.45	0	0
667	T T	2	56	0	0	0.76	4.16	0	0
668	G T	1	59	0	0	1.02	5.11	0	0
669	T T	1	62	0	0	1.63	4.78	0	0
670	G T	1	62	0	0	1.44	3.07	0	0
671	G T	1	61	0	0	1.58	4.58	0	0
672	T T	2	57	0	0	0.58	3.77	1	0
673	G T	1	68	0	0	1.26	4.56	1	0
674	T T	1	60	0	0	1.01	3.71	0	0
675	T T	1	66	0	0	1.03	4.45	1	0
676	T T	2	60	0	0	1.19	5.44	0	0
677	T T	1	72	0	0	1.2	4.97	0	0
678	G T	2	73	0	0	1.61	5.88	0	0
679	G T	1	76	0	0	1.78	4.33	0	0
680	T T	2	53	0	0	0.76	3.1	0	0
681	T T	2	78	0	0	2.41	5.7	1	0
682	T T	2	67	0	0	1.35	4.84	0	0
683	T T	2	50	0	0	1.21	5.92	0	0
684	T T	2	60	0	0	1.07	3.4	0	0
685	T T	1	61	0	0	1.2	4.92	0	0
686	G G	2	59	0	0	1.09	4.12	1	0
687	G G	2	56	0	0	1.86	3.1	0	0
688	T T	1	72	0	0	1.83	4.42	1	0
689	T T	1	50	1	0	0.79	4.42	1	0
690	G G	2	65	0	0	0.67	5.02	0	0
691	G T	1	56	0	0	0.79	3.97	0	0
692	G T	1	68	0	0	1.82	5.75	0	0
693	T T	1	62	0	0	1.34	3.89	0	0
694	G T	2	65	0	0	0.82	4.15	0	0
695	G T	2	54	0	0	1	5.57	0	0
696	G T	1	48	0	0	2.25	3.91	0	0
697	G T	2	47	0	0	0.98	4.16	0	0
698	T T	2	57	0	0	2.85	2.87	0	0
699	T T	2	59	0	0	2.41	5.7	0	0
700	G G	1	58	0	0	0.82	5.92	0	0
701	G T	2	50	1	0	2.01	4.77	0	0
702	G G	1	51	0	0	1.86	3.32	0	0
703	T T	2	69	0	0	1.74	5.47	0	0
704	G G	2	67	0	0	3.93	4.19	1	0
705	G T	2	65	0	0	0.72	4.75	0	0
706	T T	2	48	0	1	1.35	3.43	0	0
707	G G	1	46	0	0	1.04	4.32	0	0
708	G T	1	45	0	0	1.93	3.1	0	0
709	G G	2	48	0	0	0.76	1.3	1	0
710	G T	1	60	0	0	1.11	4.94	0	0
711	G T	1	57	0	0	2.17	5.91	0	0
712	T T	2	59	0	0	2.91	5.1	1	0
713	G T	1	54	0	0	1.8	5.75	0	0
714	G T	2	48	0	0	0.67	5.02	1	0
715	G T	2	61	0	0	0.54	6.39	0	0
716	G T	1	62	0	0	1.64	5.08	0	0
717	G T	2	57	0	0	0.82	4.15	0	0
718	T T	2	64	0	0	0.88	4.4	0	0
719	T T	2	50	0	0	1.47	4.36	0	0
720	G G	1	64	0	0	1.23	3.91	0	0
721	T T	1	59	0	0	1.03	5.34	0	0
722	T T	1	68	0	0	0.85	5.42	0	0
723	G T	1	62	0	0	2.38	5.54	1	0
724	G T	2	69	0	0	0.86	5.5	0	0
725	T T	2	64	0	0	2.89	4.73	1	0
726	G T	1	53	1	0	0.78	2.8	0	0
727	G T	2	55	0	0	2.7	4.21	0	0
728	G G	2	57	1	0	1.21	4.85	0	0
729	G T	1	55	0	0	2.53	4.39	0	0
730	T T	2	64	0	0	1.37	4.46	0	0
731	T T	1	42	1	0	1.12	4.42	0	0
732	T T	2	55	0	0	1.07	4.77	0	0
733	G T	1	62	0	0	1.82	5.47	0	0
734	G T	2	54	0	0	1.24	3.23	0	0
735	G T	1	61	0	1	1.51	3.08	0	0
736	T T	1	57	1	0	1.39	5.15	0	0
737	T T	1	56	0	0	3.21	5.15	0	0
738	G T	2	66	0	0	0.89	3.33	0	0
739	T T	2	46	0	0	0.61	4.79	0	0
740	T T	2	54	0	0	0.89	2.89	0	0
741	T T	1	47	0	0	1.71	5.51	0	0
742	T T	1	56	0	0	1.64	5.28	0	0
743	T T	2	64	0	0	2.31	5.7	1	0
744	T T	1	42	0	1	1.52	4.05	0	0
745	G T	1	47	0	0	1.03	5.34	0	0
746	G T	1	55	0	0	1.68	5.82	0	0
747	T T	2	45	0	0	1.18	3.37	0	0
748	T T	1	64	0	0	1.22	5.73	0	0
749	T T	1	55	0	0	1.2	4.13	0	0
750	T T	2	65	0	0	1.35	4.84	0	0
751	T T	2	42	0	0	1.53	5.42	0	0
752	T T	2	62	0	0	0.77	3	0	0
753	G T	1	54	0	0	1.09	4.12	0	0
754	G T	2	50	0	0	1.65	5.23	0	0
755	G T	2	62	0	0	1.17	5.27	0	0
756	G T	2	45	0	0	1.34	4.73	0	0
757	G T	1	47	1	1	0.87	4.78	0	0
758	T T	1	50	0	0	1.82	5.75	0	0
759	T T	1	48	0	0	0.47	4.89	0	0
760	G T	2	60	0	0	1.84	5.69	0	0
761	G T	2	42	0	0	2.89	4.73	0	0
762	T T	2	42	0	0	1.52	4.03	0	0
763	T T	1	45	1	1	1.02	4.35	0	0
764	T T	2	47	0	0	1.05	5.54	0	0
765	T T	1	60	0	0	1.41	5.07	0	0
766	T T	2	50	0	0	1.03	3.92	0	0
767	G T	1	60	0	0	1.1	4.16	0	0
768	T T	1	58	0	0	1.82	5.35	1	1
769	T T	2	51	0	0	0.96	4.84	0	0
770	T T	1	46	0	0	1.96	5.46	0	0
771	T T	2	48	0	0	1.48	5.98	0	0
772	G G	2	47	0	0	2.11	2.9	0	0
773	G T	1	49	0	0	3.04	4.37	1	0
774	T T	2	68	0	0	4.29	5.23	1	0
775	T T	2	60	0	0	2.4	5.64	0	0
776	T T	1	71	0	0	1.35	4.38	0	0
777	T T	1	59	0	0	3.07	3.27	0	0
778	T T	1	67	0	0	2.36	2.82	0	0
779	T T	1	59	0	0	2.53	4.39	0	0
780	G G	2	60	0	0	1.36	4.9	0	0
781	G T	2	58	0	0	1.22	4.55	0	0
782	T T	1	72	0	0	0.64	4.45	0	0
783	T T	1	57	0	0	1.39	4.06	0	0
784	G T	2	61	0	0	1.18	3.37	0	0
785	T T	2	56	0	0	1.01	5.05	0	1
786	G T	2	72	0	0	1.95	4.04	0	0
787	G T	1	56	0	0	1.2	2.76	0	1
788	G T	1	64	0	0	0.56	4.45	0	0
789	T T	1	64	0	0	1.28	4.65	0	0
790	G T	2	73	0	0	1.02	5.04	0	0
791	G T	1	62	0	0	1.01	4.58	0	1
792	T T	2	60	0	0	0.43	3.88	0	0
793	T T	1	56	0	0	1.85	4.98	0	0
794	T T	1	72	0	0	0.45	5.81	0	0
795	G T	2	67	0	0	0.88	4.4	0	0
796	T T	2	56	0	0	0.76	6.04	0	0
797	T T	2	59	0	0	1.41	5.23	0	0
798	T T	1	60	0	0	1	4.85	0	0
799	T T	2	65	0	0	0.73	4.68	0	0
800	G T	1	58	0	0	1.18	5.53	0	0
801	T T	2	62	0	0	0.53	4.59	0	0
802	G T	2	59	0	0	0.86	4.67	0	0
803	T T	1	52	0	0	0.89	4.88	0	0
804	T T	1	52	0	0	1.8	6.32	0	0
805	T T	1	52	0	1	1.41	2.51	1	1
806	G T	2	49	0	0	1.03	4.8	0	0
807	G G	1	69	0	0	1.41	4.75	0	0
808	G T	2	64	0	0	1.8	3.3	0	0
809	T T	2	55	0	0	0.79	2.89	0	0
810	G T	2	64	0	0	0.62	3.88	0	0
811	G T	2	65	0	0	1.31	4.51	0	0
812	T T	1	44	0	0	1.74	3.12	0	0
813	T T	2	59	0	0	1.63	5.52	0	0
814	T T	2	55	0	0	1.86	2.86	1	0
815	G T	2	47	0	0	1.01	3.77	0	0
816	T T	2	49	0	0	1.47	5.28	0	0
817	T T	2	61	0	0	1.69	4.02	0	0
818	T T	1	45	0	0	0.93	4.32	0	0
819	T T	1	60	0	0	0.86	3.29	0	0
820	T T	1	55	0	0	1.21	4.85	0	0
821	T T	1	60	0	0	1.86	2.86	0	0
822	G T	2	46	0	0	1.36	3.38	0	0
823	T T	2	60	0	0	1.35	5.85	0	0
824	T T	1	58	0	0	1.09	4.77	0	0
825	T T	2	42	0	0	1.32	5.45	0	0
826	G T	2	54	0	0	0.97	3.3	0	0
827	T T	1	56	0	0	1.21	5.01	0	0
828	T T	2	49	0	0	1	3.46	1	0
829	G T	2	60	0	0	1.45	2.98	0	0
830	G G	2	59	0	0	1.27	4.03	0	0
831	G G	2	64	0	0	0.82	2.89	0	0
832	T T	2	54	0	0	0.47	4.02	0	0
833	T T	1	67	0	0	1.64	5.34	0	0
834	T T	1	51	0	0	1.03	3.81	0	0
835	T T	2	58	0	0	1.23	2.13	1	0
836	G T	2	65	0	0	1.7	3.34	0	0
837	T T	2	55	0	0	1.53	3.09	0	0
838	T T	2	60	0	0	1.01	4.12	0	0
839	T T	1	51	0	0	0.79	4.16	0	0
840	T T	1	66	0	0	1.31	4.22	0	0
841	T T	1	63	0	0	0.74	5.01	0	0
842	T T	2	59	0	0	0.9	4.13	0	0
843	T T	2	69	0	0	0.53	3.8	0	0
844	G T	2	70	0	0	1.64	4.12	0	0
845	G T	2	65	0	0	1.33	4.6	0	0
846	T T	2	55	0	0	1.19	3.3	0	0
847	T T	1	60	0	0	1.75	4.13	1	0
848	T T	2	63	0	0	1.4	5.01	0	0
849	T T	1	72	0	0	0.46	4.46	0	0
850	G T	2	65	0	0	0.82	4.24	0	0
851	G T	2	59	0	0	1.74	3.59	0	0
852	T T	2	68	0	0	1.37	2.86	0	0
853	G T	2	59	0	0	1.29	5.42	0	0
854	G T	2	58	0	0	1.08	4.03	0	0
855	T T	2	51	0	0	0.62	2.89	0	0
856	T T	1	47	0	0	0.59	4.44	0	0
857	G G	2	57	0	0	0.81	3.2	0	0
858	T T	2	60	0	0	0.64	4.56	0	0
859	G T	2	63	0	0	0.95	4.95	0	0
860	T T	2	56	0	0	1.24	3.05	0	0
861	T T	1	50	0	0	1.63	5.1	1	0
862	T T	2	63	0	0	0.54	4.01	0	0
863	T T	2	62	0	0	0.62	4.63	0	0
864	T T	1	74	0	0	1.02	4.13	0	0
865	T T	2	60	0	0	1.45	3.94	0	0
866	T T	1	67	0	0	1.04	3.71	0	0
867	G T	2	50	0	0	0.74	3.63	0	0
868	T T	2	69	0	0	0.62	2.98	0	0
869	G T	2	54	0	0	1.37	3.06	0	0
870	T T	2	61	0	0	0.76	3.52	0	0
871	T T	1	60	0	0	0.74	3.63	0	0
872	G T	2	59	0	0	1.11	5.1	1	0
873	G T	2	76	0	0	0.84	4.05	0	0
874	T T	2	56	0	0	0.55	2.78	0	0
875	T T	2	77	0	0	1.72	4.3	0	0
876	T T	1	60	0	0	1.37	3.11	0	0
877	T T	1	65	0	0	0.56	4.07	0	0
878	T T	2	56	0	0	1.24	2.87	0	0
879	G T	2	61	0	0	0.67	3.2	1	0
880	G T	2	59	0	0	0.65	4.41	0	0
881	T T	2	46	0	0	1.37	4	0	0
882	T T	2	76	0	0	1.21	2.94	0	0
883	T T	1	59	0	0	2.01	3.71	1	0
884	T T	1	70	0	0	0.46	3.52	0	0
885	T T	2	59	0	0	1.11	4.4	0	0
886	T T	1	63	0	0	1.37	2.89	0	0
887	T T	2	64	0	0	1.43	4.12	0	0
888	G G	2	62	0	0	1.37	3.08	0	0
889	G T	2	59	0	0	0.81	2.87	0	0
